# Supplementary material for: Exploring potential therapeutic targets for small cell lung cancer based on transcriptomics combined with Mendelian randomization analysis
Source: Front Immunol. 2025 Jan 13;15:1464259. doi: 10.3389/fimmu.2024.1464259 (PMC11769988; doi:10.3389/fimmu.2024.1464259)
Supplement: Supplementary file 3 [file Table1.xlsx]

## Sheet: Table S1
Table S1: DEGs identification
Index	DEGs	P.Value	Direction
1	RFC4	7.31e-27	up
2	STIL	4.48e-26	up
3	NUF2	1.59e-25	up
4	GINS1	2.28e-25	up
5	CENPF	4.53e-25	up
6	EZH2	1.59e-24	up
7	ASPM	4.12e-24	up
8	UBE2T	6.22e-24	up
9	GINS2	7.1e-24	up
10	RAD51AP1	1.04e-23	up
11	MCM2	1.23e-23	up
12	ECT2	1.6e-23	up
13	KNTC1	2.17e-23	up
14	HES6	2.45e-23	up
15	TOP2A	2.62e-23	up
16	RACGAP1	3.01e-23	up
17	DONSON	3.91e-23	up
18	WDHD1	4.15e-23	up
19	FANCI	4.98e-23	up
20	FBXO5	4.99e-23	up
21	ZNF367	5.02e-23	up
22	ZWINT	6.66e-23	up
23	NEK2	1.08e-22	up
24	NCAPG	1.1e-22	up
25	ITGB3BP	1.28e-22	up
26	RAD54L	1.32e-22	up
27	KIF14	1.58e-22	up
28	EXO1	2e-22	up
29	CDKN2A	2.23e-22	up
30	SPC25	3.21e-22	up
31	ATAD2	4.11e-22	up
32	CHEK1	4.32e-22	up
33	CCNE2	5.49e-22	up
34	MCM6	6.77e-22	up
35	KIF4A	7.78e-22	up
36	NUSAP1	8.09e-22	up
37	DLGAP5	1.02e-21	up
38	UBE2C	1.02e-21	up
39	PRIM1	1.04e-21	up
40	CDK1	1.06e-21	up
41	POLE2	1.14e-21	up
42	MELK	2.07e-21	up
43	MCM4	2.23e-21	up
44	DEPDC1	2.28e-21	up
45	GMNN	2.32e-21	up
46	DEPDC1B	2.42e-21	up
47	PCNA	2.72e-21	up
48	BRIP1	2.78e-21	up
49	TTK	3.18e-21	up
50	DTL	3.22e-21	up
51	BRCA1	3.53e-21	up
52	CENPK	4.05e-21	up
53	TIMELESS	5.01e-21	up
54	FEN1	5.45e-21	up
55	MSH2	5.85e-21	up
56	USP1	6.06e-21	up
57	DSCC1	6.23e-21	up
58	CDC7	6.71e-21	up
59	CDC6	6.87e-21	up
60	ESPL1	7.46e-21	up
61	FANCL	9.23e-21	up
62	NDC80	1.02e-20	up
63	CCNB2	1.08e-20	up
64	MAD2L1	1.23e-20	up
65	PRC1	1.83e-20	up
66	FIGNL1	1.86e-20	up
67	MCM8	1.93e-20	up
68	SUV39H2	2.25e-20	up
69	TMPO	2.25e-20	up
70	RRM1	2.29e-20	up
71	TOPBP1	2.47e-20	up
72	RFC3	2.52e-20	up
73	TYMS	2.73e-20	up
74	KIF23	3.06e-20	up
75	SASS6	3.18e-20	up
76	HELLS	3.2e-20	up
77	CENPL	3.39e-20	up
78	RAD54B	3.52e-20	up
79	E2F1	3.9e-20	up
80	BUB1B	5.35e-20	up
81	CBX2	6.43e-20	up
82	FLVCR1	6.53e-20	up
83	MYBL2	7.7e-20	up
84	MPHOSPH9	8.32e-20	up
85	RMI1	8.5e-20	up
86	STMN1	1.1e-19	up
87	RNASEH2A	1.46e-19	up
88	BUB1	1.47e-19	up
89	CENPA	1.5e-19	up
90	AURKA	1.8e-19	up
91	CCNB1	2.11e-19	up
92	ACTL6A	2.25e-19	up
93	FANCA	2.34e-19	up
94	KIF15	2.39e-19	up
95	KIF2C	2.5e-19	up
96	E2F7	2.54e-19	up
97	SKP2	2.98e-19	up
98	UPF3B	3.21e-19	up
99	ACYP1	4.14e-19	up
100	SOX4	4.55e-19	up
101	RCC2	5.36e-19	up
102	CENPI	5.41e-19	up
103	HJURP	6.18e-19	up
104	NCAPG2	6.56e-19	up
105	GTSE1	8.65e-19	up
106	SNRPD1	8.73e-19	up
107	CCNA2	8.98e-19	up
108	E2F8	9.26e-19	up
109	CDT1	1.15e-18	up
110	HMGB3	1.26e-18	up
111	KIF11	1.38e-18	up
112	HAUS1	1.43e-18	up
113	TPX2	1.6e-18	up
114	FOXM1	1.76e-18	up
115	SMC2	1.91e-18	up
116	CKAP2L	1.95e-18	up
117	KPNA2	2.77e-18	up
118	RBBP8	2.78e-18	up
119	PBK	3.1e-18	up
120	C5orf34	3.36e-18	up
121	SPAG5	3.84e-18	up
122	WDR76	4.66e-18	up
123	FANCG	5.6e-18	up
124	CENPM	5.99e-18	up
125	SMC4	6.89e-18	up
126	POLQ	7.06e-18	up
127	KIF18A	7.14e-18	up
128	CDCA8	8.07e-18	up
129	CDKN3	8.57e-18	up
130	CHRNA5	8.59e-18	up
131	CCDC34	9.07e-18	up
132	BIRC5	1.08e-17	up
133	TUBB2B	1.11e-17	up
134	GGCT	1.2e-17	up
135	PLK4	1.21e-17	up
136	CKAP2	1.25e-17	up
137	MCM10	1.57e-17	up
138	DEK	1.73e-17	up
139	CEP97	1.94e-17	up
140	MTHFD2	2.11e-17	up
141	NMU	2.27e-17	up
142	CDCA5	2.31e-17	up
143	RRM2	2.76e-17	up
144	NUP155	3.36e-17	up
145	HMMR	5.87e-17	up
146	CLGN	8.48e-17	up
147	MND1	9.03e-17	up
148	HMGB2	1.18e-16	up
149	TROAP	1.27e-16	up
150	CDCA2	1.33e-16	up
151	CDC45	1.36e-16	up
152	GNG4	1.36e-16	up
153	ZDHHC13	1.73e-16	up
154	RECQL4	1.87e-16	up
155	CENPE	1.94e-16	up
156	IGSF9	2.05e-16	up
157	IMMP1L	2.18e-16	up
158	PMAIP1	2.43e-16	up
159	OIP5	2.45e-16	up
160	TRIP13	2.64e-16	up
161	MKI67	2.93e-16	up
162	PLEKHG4B	2.96e-16	up
163	ARHGAP11A	3.05e-16	up
164	ZWILCH	3.08e-16	up
165	DBF4	3.1e-16	up
166	CCNE1	3.45e-16	up
167	CDCA7	3.65e-16	up
168	CDCA3	4.26e-16	up
169	PAFAH1B3	4.88e-16	up
170	BLM	4.91e-16	up
171	CDC20	4.97e-16	up
172	ARL6IP6	7.45e-16	up
173	DNMT3B	8.64e-16	up
174	BRIX1	8.72e-16	up
175	TCF19	8.79e-16	up
176	ASF1B	9.14e-16	up
177	ZSCAN16	9.52e-16	up
178	CBFA2T2	9.9e-16	up
179	GGH	2.06e-15	up
180	FAM83D	2.62e-15	up
181	FAM111B	2.63e-15	up
182	BARD1	3.45e-15	up
183	CHAF1B	4.17e-15	up
184	NEIL3	4.2e-15	up
185	CKS2	5.15e-15	up
186	KIF20A	5.89e-15	up
187	CDC25C	6.22e-15	up
188	SPC24	7.28e-15	up
189	CEP55	8.07e-15	up
190	FZD3	8.17e-15	up
191	PRR11	9.14e-15	up
192	TIPIN	9.17e-15	up
193	CEP72	9.63e-15	up
194	RNF183	1.03e-14	up
195	HOOK1	1.19e-14	up
196	VRK1	1.23e-14	up
197	ZNF711	1.26e-14	up
198	TPD52	1.45e-14	up
199	GAS2L3	1.91e-14	up
200	HEPACAM2	2.16e-14	up
201	RIBC2	2.39e-14	up
202	NCAPH	2.46e-14	up
203	SKA3	2.88e-14	up
204	TMEM106C	3e-14	up
205	CENPV	3.94e-14	up
206	CHML	4.07e-14	up
207	SKA1	4.49e-14	up
208	CCDC14	5.7e-14	up
209	ZNF92	7.49e-14	up
210	RAD51	1.04e-13	up
211	LMNB2	1.46e-13	up
212	PLK1	1.51e-13	up
213	GEN1	1.52e-13	up
214	SRD5A1	1.54e-13	up
215	INSM1	1.92e-13	up
216	LMNB1	2.02e-13	up
217	LIG1	2.95e-13	up
218	CELSR3	3.25e-13	up
219	PPM1E	3.58e-13	up
220	CDKN2C	4.24e-13	up
221	RAB3IP	4.82e-13	up
222	MYEF2	5.03e-13	up
223	INHBE	5.05e-13	up
224	ONECUT2	5.53e-13	up
225	OCIAD2	6.52e-13	up
226	TMEM97	6.63e-13	up
227	SLCO5A1	8.26e-13	up
228	SSX2IP	8.66e-13	up
229	HAUS8	1.04e-12	up
230	TET1	1.3e-12	up
231	DLL3	1.32e-12	up
232	GDAP1	1.45e-12	up
233	PSPH	1.53e-12	up
234	RDM1	1.58e-12	up
235	ZNF670	1.59e-12	up
236	LRP8	1.74e-12	up
237	ST18	2.24e-12	up
238	CENPH	2.61e-12	up
239	SERTAD4	3.68e-12	up
240	RNFT2	4.19e-12	up
241	MDM1	4.65e-12	up
242	MYB	5.02e-12	up
243	LHX2	5.03e-12	up
244	SLC36A4	5.47e-12	up
245	ERCC6L	5.62e-12	up
246	PAQR4	6.7e-12	up
247	TRIT1	7.88e-12	up
248	IGF2BP3	8.56e-12	up
249	ZNF738	1.03e-11	up
250	NUP62CL	1.1e-11	up
251	RASSF6	1.14e-11	up
252	DLX6	1.19e-11	up
253	MYO3A	1.28e-11	up
254	PSIP1	1.67e-11	up
255	NOL4	1.79e-11	up
256	PTTG3P	1.93e-11	up
257	HOXD10	2.1e-11	up
258	OVOL2	2.31e-11	up
259	GPR19	2.61e-11	up
260	SOX11	2.66e-11	up
261	ZNF713	3.22e-11	up
262	WEE1	3.45e-11	up
263	ARHGEF19	3.63e-11	up
264	COCH	3.75e-11	up
265	RLN2	3.78e-11	up
266	TUFT1	4.11e-11	up
267	SIX4	4.22e-11	up
268	PSRC1	4.83e-11	up
269	PFN2	4.88e-11	up
270	PODXL2	5.31e-11	up
271	AURKB	5.36e-11	up
272	NETO2	6.33e-11	up
273	MNX1	6.7e-11	up
274	ZIC2	8.45e-11	up
275	KIF1A	8.47e-11	up
276	POU3F2	8.52e-11	up
277	C2orf15	9.28e-11	up
278	EPCAM	9.58e-11	up
279	PGAP1	9.67e-11	up
280	ANLN	9.72e-11	up
281	TFAP2A	1.01e-10	up
282	CDCA7L	1.11e-10	up
283	MEX3B	1.45e-10	up
284	NRTN	1.56e-10	up
285	RNF182	1.65e-10	up
286	UCHL1	2.14e-10	up
287	TRIM36	2.16e-10	up
288	HOXD11	2.41e-10	up
289	DLX5	2.44e-10	up
290	MANEAL	2.44e-10	up
291	ZYG11A	3.09e-10	up
292	MLLT11	3.15e-10	up
293	ESRP1	3.72e-10	up
294	FOXA1	3.74e-10	up
295	SEC11C	3.82e-10	up
296	KCNH8	4.09e-10	up
297	CDK5R1	4.28e-10	up
298	CD24	4.68e-10	up
299	DPYSL5	5.08e-10	up
300	SDR42E1	6.04e-10	up
301	NRCAM	6.33e-10	up
302	FNBP1L	7.04e-10	up
303	RIMS2	7.57e-10	up
304	PRTFDC1	1.16e-09	up
305	PRDM13	1.25e-09	up
306	TACC3	1.33e-09	up
307	SYT14	1.38e-09	up
308	SCG3	1.51e-09	up
309	CELF4	1.52e-09	up
310	SHCBP1	1.54e-09	up
311	ASCL1	1.8e-09	up
312	CXXC4	1.82e-09	up
313	RHPN2	1.97e-09	up
314	RIMBP2	1.97e-09	up
315	UMODL1	2.09e-09	up
316	MMP12	2.33e-09	up
317	UGT8	2.81e-09	up
318	DSP	3.28e-09	up
319	INA	3.49e-09	up
320	RAB39B	4.43e-09	up
321	CXADR	5.17e-09	up
322	AP3B2	6.27e-09	up
323	CDH2	6.76e-09	up
324	RGS17	7.62e-09	up
325	SIX1	7.99e-09	up
326	KIF5C	9.75e-09	up
327	PCLO	1.07e-08	up
328	BIK	1.1e-08	up
329	PEX5L	1.12e-08	up
330	IL17RB	1.19e-08	up
331	SIX3	1.19e-08	up
332	CRMP1	1.22e-08	up
333	RAB3B	1.31e-08	up
334	CLDN3	1.42e-08	up
335	GCH1	1.47e-08	up
336	BEX2	1.5e-08	up
337	CACNA1B	1.52e-08	up
338	CNKSR3	1.55e-08	up
339	MEST	1.61e-08	up
340	TRIM9	1.77e-08	up
341	GAD1	1.99e-08	up
342	GRP	2.08e-08	up
343	PLS1	2.82e-08	up
344	ELOVL2	2.86e-08	up
345	ELAVL4	3.12e-08	up
346	BAIAP2L1	3.23e-08	up
347	ZNF165	3.3e-08	up
348	SLC27A2	3.54e-08	up
349	PGBD5	4.38e-08	up
350	EYA1	4.86e-08	up
351	PROX1	5.8e-08	up
352	ISL1	7.19e-08	up
353	WASF1	8.31e-08	up
354	CNTNAP2	1.03e-07	up
355	ELOVL4	1.12e-07	up
356	DDC	1.28e-07	up
357	BEST3	1.3e-07	up
358	LGSN	1.45e-07	up
359	CNFN	1.49e-07	up
360	CHMP4C	1.65e-07	up
361	NLRP11	1.89e-07	up
362	PCSK1	2.09e-07	up
363	MAP2	2.28e-07	up
364	NELL1	2.38e-07	up
365	ASCL2	2.49e-07	up
366	MDK	2.49e-07	up
367	KCNC1	2.66e-07	up
368	BEX1	2.69e-07	up
369	PSAT1	2.79e-07	up
370	FAM3B	3.02e-07	up
371	SOX1	3.75e-07	up
372	SLC10A4	3.81e-07	up
373	EPHA7	5.09e-07	up
374	NRSN1	5.63e-07	up
375	RPRM	6.08e-07	up
376	TCERG1L	6.59e-07	up
377	TOX	7.59e-07	up
378	ADAMDEC1	7.61e-07	up
379	ACTL6B	8.31e-07	up
380	HOXA10	1.05e-06	up
381	PAX6	1.2e-06	up
382	ELAVL3	1.3e-06	up
383	HOXB8	1.47e-06	up
384	SH3GL2	1.72e-06	up
385	B3GNT5	1.82e-06	up
386	SCN3A	2.09e-06	up
387	PAX9	2.29e-06	up
388	SYT13	2.58e-06	up
389	SCGN	3.08e-06	up
390	CTHRC1	3.18e-06	up
391	DNAJC6	3.39e-06	up
392	PCDH8	3.55e-06	up
393	GRHL2	4e-06	up
394	KCNMB2	4.43e-06	up
395	TFF3	4.72e-06	up
396	ELAVL2	5.56e-06	up
397	IGFBP2	7.29e-06	up
398	ENO2	7.8e-06	up
399	KIT	7.95e-06	up
400	DNAJC12	7.97e-06	up
401	MAP7D2	8.33e-06	up
402	RBP1	9.23e-06	up
403	PROM1	9.62e-06	up
404	NKAIN2	1.07e-05	up
405	HOXC9	1.52e-05	up
406	DCX	1.6e-05	up
407	FOXG1	1.71e-05	up
408	TAGLN3	1.85e-05	up
409	COL11A1	2.41e-05	up
410	PRAME	2.43e-05	up
411	CEL	2.93e-05	up
412	APOBEC3B	3e-05	up
413	ZMAT4	3.14e-05	up
414	PCP4	3.67e-05	up
415	NEUROD1	3.94e-05	up
416	EYA2	4.35e-05	up
417	GPR158	4.37e-05	up
418	GHRH	4.63e-05	up
419	SYT1	4.65e-05	up
420	PKIB	4.78e-05	up
421	SYT4	5.11e-05	up
422	OGDHL	6.1e-05	up
423	SCG2	6.64e-05	up
424	PEG10	7.24e-05	up
425	SNAP25	8.74e-05	up
426	DPP10	8.75e-05	up
427	KCNA1	0.000106	up
428	NKX2-2	0.000107	up
429	DIRAS2	0.000151	up
430	SCGB1D2	0.000157	up
431	APLP1	0.000171	up
432	CHGA	0.000296	up
433	CHGB	0.000342	up
434	SCGB2A1	0.000477	up
435	CXCL13	0.000502	up
436	HOXC6	0.000682	up
437	SCG5	0.0008	up
438	PCSK2	0.000809	up
439	SCN2A	0.000867	up
440	DLK1	0.000892	up
441	GPX2	0.001372	up
442	RALYL	0.001909	up
443	STMN2	0.011515	up
444	FBLN5	9.89e-22	down
445	FXYD1	7.03e-20	down
446	SYNE1	1.06e-19	down
447	HSPB6	1.4e-19	down
448	ENG	1.79e-19	down
449	ABCA8	1.84e-19	down
450	TIMP3	2.35e-19	down
451	EHD2	5.27e-19	down
452	ZCCHC24	8.48e-19	down
453	PLEC	1.18e-18	down
454	LRP1	2.35e-18	down
455	MYL9	4.01e-18	down
456	TGFBR2	1.07e-17	down
457	PTGDS	1.64e-17	down
458	ITIH5	1.8e-17	down
459	LAMB2	1.81e-17	down
460	CLU	1.98e-17	down
461	ZYX	2.23e-17	down
462	ZBTB16	2.36e-17	down
463	SAMD4A	2.97e-17	down
464	ILK	3.61e-17	down
465	AOX1	3.62e-17	down
466	GPX3	5.13e-17	down
467	MRGPRF	5.3e-17	down
468	RRAS	5.5e-17	down
469	TIE1	5.83e-17	down
470	MVP	9.73e-17	down
471	GYPC	1.53e-16	down
472	TNS1	1.59e-16	down
473	RNASE1	2.08e-16	down
474	ACOX2	2.25e-16	down
475	FAM107A	2.7e-16	down
476	CCDC69	2.79e-16	down
477	S1PR1	2.92e-16	down
478	ABLIM3	3.38e-16	down
479	LYVE1	4.07e-16	down
480	PGM5	4.55e-16	down
481	ABCA9	5.12e-16	down
482	CAT	5.6e-16	down
483	ITPR1	6.99e-16	down
484	SRPX	8.23e-16	down
485	CSRNP1	8.41e-16	down
486	EDNRB	8.41e-16	down
487	CSGALNACT1	9.31e-16	down
488	DAAM2	1.03e-15	down
489	DUSP1	1.22e-15	down
490	DLC1	1.23e-15	down
491	ALDH2	1.72e-15	down
492	SERPINB6	1.94e-15	down
493	ITGA5	2e-15	down
494	CCND2	2.22e-15	down
495	IGFBP6	2.22e-15	down
496	RETSAT	2.68e-15	down
497	PAMR1	2.9e-15	down
498	GADD45B	4.67e-15	down
499	TNFRSF1A	5.7e-15	down
500	EPAS1	6.25e-15	down
501	CYBRD1	6.26e-15	down
502	FHL5	6.49e-15	down
503	FIBIN	7.75e-15	down
504	NDRG2	8.9e-15	down
505	CST3	9.35e-15	down
506	LDB2	9.6e-15	down
507	ADAMTS1	9.61e-15	down
508	AHNAK	1.09e-14	down
509	TMEM120A	1.21e-14	down
510	CXCL12	1.32e-14	down
511	MMRN2	1.38e-14	down
512	KLF9	1.53e-14	down
513	ZFP36	1.58e-14	down
514	RHOB	1.61e-14	down
515	ANGPTL1	1.62e-14	down
516	LATS2	1.62e-14	down
517	SYNPO	1.68e-14	down
518	ACVRL1	1.72e-14	down
519	MYADM	1.72e-14	down
520	SCARA5	1.77e-14	down
521	EFEMP2	2.11e-14	down
522	SYNC	2.61e-14	down
523	CAB39L	2.75e-14	down
524	TAGLN	2.84e-14	down
525	BLVRB	2.98e-14	down
526	IFITM2	3.84e-14	down
527	KLF2	4.22e-14	down
528	GNG11	4.34e-14	down
529	VWF	4.92e-14	down
530	EPB41L2	5.96e-14	down
531	ESAM	6.6e-14	down
532	PRKCD	6.8e-14	down
533	ST3GAL1	6.91e-14	down
534	NR3C2	6.98e-14	down
535	WFDC1	7.32e-14	down
536	CD34	8e-14	down
537	MYH11	1.02e-13	down
538	C3	1.04e-13	down
539	LPAR1	1.11e-13	down
540	HEPH	1.13e-13	down
541	GAS7	1.16e-13	down
542	NOSTRIN	1.16e-13	down
543	LTBP4	1.23e-13	down
544	PDGFRB	1.26e-13	down
545	NPR1	1.47e-13	down
546	RBMS3	1.51e-13	down
547	COX7A1	1.64e-13	down
548	ANPEP	1.82e-13	down
549	LMOD1	1.94e-13	down
550	PODN	1.98e-13	down
551	LRRN4CL	2.03e-13	down
552	ZFP36L2	2.25e-13	down
553	RBPMS	2.31e-13	down
554	GIMAP8	2.35e-13	down
555	EMP3	2.36e-13	down
556	ATP1A2	2.63e-13	down
557	VIM	2.65e-13	down
558	AQP1	3.48e-13	down
559	SIRPA	3.55e-13	down
560	COLEC12	3.73e-13	down
561	ANG	3.78e-13	down
562	CA4	3.78e-13	down
563	POLD4	3.86e-13	down
564	STAT6	4.02e-13	down
565	GPD1L	4.14e-13	down
566	SLIT3	4.32e-13	down
567	GDF10	4.37e-13	down
568	MAOB	4.59e-13	down
569	ARHGDIB	4.78e-13	down
570	TGM2	4.79e-13	down
571	PRELP	5.6e-13	down
572	GABARAPL1	5.94e-13	down
573	IL4R	6.82e-13	down
574	SASH1	6.85e-13	down
575	AXL	7.99e-13	down
576	OGN	8.36e-13	down
577	CRIM1	9.78e-13	down
578	OLFML3	1.15e-12	down
579	PTPRB	1.3e-12	down
580	ASPA	1.46e-12	down
581	FGF7	1.52e-12	down
582	ANXA6	1.53e-12	down
583	GHR	1.56e-12	down
584	FMOD	1.67e-12	down
585	ICAM2	1.72e-12	down
586	ITM2A	2e-12	down
587	COL6A2	2.2e-12	down
588	NEDD9	2.4e-12	down
589	MYLK	2.52e-12	down
590	LGALS1	2.6e-12	down
591	ADRB2	2.63e-12	down
592	MAOA	4.11e-12	down
593	MGLL	4.49e-12	down
594	MYOCD	4.58e-12	down
595	HEG1	4.61e-12	down
596	LAMA2	4.71e-12	down
597	PPP1R14A	4.76e-12	down
598	COL6A1	5.01e-12	down
599	C7	5.15e-12	down
600	GIMAP6	5.46e-12	down
601	ITGA8	5.71e-12	down
602	IL1R1	5.83e-12	down
603	PMP22	5.98e-12	down
604	DPT	7.28e-12	down
605	BAG3	8.65e-12	down
606	MSRB3	8.76e-12	down
607	STOM	9.7e-12	down
608	KANK3	1e-11	down
609	AOC3	1.02e-11	down
610	HSPB8	1.08e-11	down
611	ADH1B	1.39e-11	down
612	SLC2A3	1.44e-11	down
613	FHL1	1.49e-11	down
614	RSPO3	1.53e-11	down
615	AGTR1	1.74e-11	down
616	CFD	1.85e-11	down
617	JUNB	1.89e-11	down
618	PHYHD1	2.02e-11	down
619	ALOX5AP	2.3e-11	down
620	NEXN	2.56e-11	down
621	CNN1	2.99e-11	down
622	TSC22D3	3.01e-11	down
623	HSPB2	3.17e-11	down
624	F10	3.35e-11	down
625	FABP4	3.66e-11	down
626	GPD1	3.79e-11	down
627	VIPR1	4.17e-11	down
628	GPR146	4.36e-11	down
629	DCN	4.57e-11	down
630	A2M	4.64e-11	down
631	TGFBR3	5.06e-11	down
632	SELPLG	5.14e-11	down
633	DES	5.28e-11	down
634	CD37	5.95e-11	down
635	HYAL1	6.26e-11	down
636	CRISPLD2	6.5e-11	down
637	PEBP4	6.52e-11	down
638	ELL2	7.15e-11	down
639	IGFBP4	7.19e-11	down
640	NT5E	7.38e-11	down
641	NTN4	8.09e-11	down
642	MEF2C	8.9e-11	down
643	RGN	8.96e-11	down
644	PIK3R1	9.19e-11	down
645	PPARG	1.03e-10	down
646	FLNC	1.04e-10	down
647	ZEB2	1.07e-10	down
648	TCF21	1.08e-10	down
649	GLIPR2	1.15e-10	down
650	APOD	1.24e-10	down
651	PDK4	1.38e-10	down
652	PTGER2	1.51e-10	down
653	MAMDC2	1.57e-10	down
654	RAMP2	1.73e-10	down
655	SERPING1	1.75e-10	down
656	STEAP4	1.75e-10	down
657	PTGIS	1.8e-10	down
658	DAB2	1.83e-10	down
659	SEMA5A	1.83e-10	down
660	HSPB7	2.17e-10	down
661	CASQ2	2.35e-10	down
662	SPRY2	2.35e-10	down
663	PLAT	2.6e-10	down
664	RRAD	2.61e-10	down
665	ITGAM	2.79e-10	down
666	G0S2	2.82e-10	down
667	DDR2	2.96e-10	down
668	GPIHBP1	3.13e-10	down
669	PEG3	3.19e-10	down
670	OSR1	3.27e-10	down
671	FAT4	3.28e-10	down
672	INMT	3.33e-10	down
673	PTPRM	3.61e-10	down
674	PLTP	3.77e-10	down
675	IL6ST	3.88e-10	down
676	EPHA2	3.92e-10	down
677	CD93	4.25e-10	down
678	EFEMP1	4.69e-10	down
679	SSPN	5.03e-10	down
680	SLCO2A1	5.15e-10	down
681	ACTG2	5.25e-10	down
682	PPP1R3C	5.62e-10	down
683	TGFB1I1	5.63e-10	down
684	FOS	5.97e-10	down
685	ABLIM1	6.14e-10	down
686	APBB1IP	6.38e-10	down
687	ABCA6	7.24e-10	down
688	CD36	7.44e-10	down
689	SERPINA3	7.45e-10	down
690	CA2	8.47e-10	down
691	CSRP1	8.5e-10	down
692	CCL21	8.64e-10	down
693	ABI3BP	8.71e-10	down
694	GLRX	9.02e-10	down
695	CDH5	9.61e-10	down
696	PDGFRA	9.77e-10	down
697	SERPINF1	9.88e-10	down
698	MMP2	1.14e-09	down
699	CH25H	1.21e-09	down
700	ANKRD29	1.22e-09	down
701	PAPSS2	1.28e-09	down
702	GLIPR1	1.36e-09	down
703	YAP1	1.36e-09	down
704	OMD	1.37e-09	down
705	C1R	1.5e-09	down
706	S100A12	1.63e-09	down
707	RAB31	1.94e-09	down
708	C6	2.12e-09	down
709	ABCG2	2.29e-09	down
710	NPY1R	2.45e-09	down
711	S100A16	2.54e-09	down
712	MFAP4	2.64e-09	down
713	HBB	2.7e-09	down
714	FPR1	3.15e-09	down
715	THBD	3.53e-09	down
716	CX3CR1	3.83e-09	down
717	ARRB1	4.06e-09	down
718	LAPTM5	5.07e-09	down
719	PLXDC2	5.22e-09	down
720	DNASE1L3	5.23e-09	down
721	CD74	5.25e-09	down
722	ACSL5	5.33e-09	down
723	FEZ1	6.04e-09	down
724	CCDC80	6.23e-09	down
725	FBLN1	6.32e-09	down
726	EMILIN1	6.49e-09	down
727	MMRN1	6.65e-09	down
728	F13A1	6.85e-09	down
729	DKK3	6.95e-09	down
730	OLFML1	7.42e-09	down
731	TIMP4	7.48e-09	down
732	SCN4B	7.56e-09	down
733	RASSF2	7.61e-09	down
734	VSIG4	8.09e-09	down
735	HLF	9.63e-09	down
736	S100B	9.65e-09	down
737	SELENBP1	1.03e-08	down
738	ABCB1	1.1e-08	down
739	P2RY13	1.16e-08	down
740	SCN7A	1.17e-08	down
741	GAS1	1.22e-08	down
742	JAM2	1.49e-08	down
743	EMCN	1.51e-08	down
744	FCN1	1.65e-08	down
745	MSN	1.68e-08	down
746	CAV2	1.7e-08	down
747	PECAM1	1.83e-08	down
748	GLT8D2	2.08e-08	down
749	IGF1	2.09e-08	down
750	SGK1	2.29e-08	down
751	CFP	2.31e-08	down
752	MYOF	2.43e-08	down
753	NNMT	2.71e-08	down
754	MT1M	3.23e-08	down
755	CYTL1	3.53e-08	down
756	TRHDE	3.54e-08	down
757	PDE2A	3.67e-08	down
758	EMP1	3.95e-08	down
759	EDNRA	5.48e-08	down
760	TNNC1	5.51e-08	down
761	TPM2	5.54e-08	down
762	CFH	5.96e-08	down
763	FOSB	6.3e-08	down
764	RARRES2	6.65e-08	down
765	DPP4	6.82e-08	down
766	OSMR	6.84e-08	down
767	PPBP	7.17e-08	down
768	CXCR2	7.53e-08	down
769	ZFPM2	8.92e-08	down
770	ADH1C	9.13e-08	down
771	IL32	9.17e-08	down
772	HSPA12A	9.2e-08	down
773	C1S	9.26e-08	down
774	PTPN14	9.44e-08	down
775	FABP3	1.01e-07	down
776	PALMD	1.02e-07	down
777	ITGB2	1.1e-07	down
778	CAV1	1.11e-07	down
779	PYGM	1.15e-07	down
780	CDO1	1.21e-07	down
781	CA3	1.22e-07	down
782	F3	1.37e-07	down
783	SPARCL1	1.41e-07	down
784	ACTA2	1.48e-07	down
785	EGR1	1.55e-07	down
786	CD44	1.58e-07	down
787	NRP1	2.16e-07	down
788	S100A9	2.18e-07	down
789	LY6E	2.19e-07	down
790	SYNM	2.2e-07	down
791	PLA2G2A	2.38e-07	down
792	AREG	2.41e-07	down
793	LSP1	2.62e-07	down
794	RBP4	2.63e-07	down
795	CHRDL1	2.92e-07	down
796	CYP4B1	3.02e-07	down
797	SERPINA1	3.78e-07	down
798	ENPP2	3.92e-07	down
799	MYOT	4.24e-07	down
800	BIN2	4.33e-07	down
801	NAP1L2	5.03e-07	down
802	CLIC3	5.1e-07	down
803	THBS1	5.4e-07	down
804	GJA1	5.61e-07	down
805	WWTR1	6.6e-07	down
806	RAC2	7.89e-07	down
807	C1orf162	8.64e-07	down
808	PARM1	8.78e-07	down
809	CCL2	1.25e-06	down
810	CYP3A5	1.34e-06	down
811	SH3BGRL	1.34e-06	down
812	HSPB3	1.37e-06	down
813	S100A8	1.39e-06	down
814	CDA	1.44e-06	down
815	EVI2B	1.5e-06	down
816	AQP9	1.56e-06	down
817	TFPI	1.68e-06	down
818	TMEM71	1.9e-06	down
819	TMEM47	2.15e-06	down
820	PDZK1IP1	2.21e-06	down
821	CPA3	2.79e-06	down
822	IL1R2	2.84e-06	down
823	LCP1	3.81e-06	down
824	PTGS2	3.82e-06	down
825	PLA2G1B	3.94e-06	down
826	MARCO	3.95e-06	down
827	PLLP	4.36e-06	down
828	C16orf89	5.16e-06	down
829	MAL	7.01e-06	down
830	S100A10	7.67e-06	down
831	TFPI2	1.03e-05	down
832	S100A11	1.14e-05	down
833	LCN2	1.15e-05	down
834	PIP	1.3e-05	down
835	PIGR	1.32e-05	down
836	SEMA3C	1.39e-05	down
837	CD52	1.41e-05	down
838	AQP3	1.43e-05	down
839	PLN	1.52e-05	down
840	GPRC5A	1.6e-05	down
841	ACTC1	2.03e-05	down
842	HPGD	2.09e-05	down
843	HP	2.53e-05	down
844	SERPINA5	2.64e-05	down
845	MFAP5	3.68e-05	down
846	GPM6A	4.11e-05	down
847	FCN3	4.41e-05	down
848	PGC	6.26e-05	down
849	RNF128	6.41e-05	down
850	MYC	6.88e-05	down
851	AKR1C3	8.61e-05	down
852	ALDH1A1	8.91e-05	down
853	IL7R	0.000114	down
854	MGP	0.000125	down
855	BCHE	0.000145	down
856	WIF1	0.000525	down
857	LTF	0.001085	down

## Sheet: Table S2
Table S2: Instrument variables for exposure
id.exposure	exposure	SNP	samplesize	effect_allele	other_allele	beta	se	pval	R2	F
eqtl-a-ENSG00000000938	FGR	rs34806307	29937	T	C	0.282954	0.0253262	5.56545e-29	0.00415218	124.814
eqtl-a-ENSG00000000938	FGR	rs17617068	31684	C	T	-0.10863	0.0129886	6.08275e-17	0.00220281	69.9435
eqtl-a-ENSG00000000938	FGR	rs2594836	31569	A	G	0.100376	0.0137126	2.4797e-13	0.00169443	53.5788
eqtl-a-ENSG00000000938	FGR	rs149110519	25735	T	C	0.185528	0.026612	3.13329e-12	0.00188504	48.5993
eqtl-a-ENSG00000000938	FGR	rs16895831	27823	T	C	0.0831772	0.0146022	1.22651e-08	0.00116483	32.4445
eqtl-a-ENSG00000000938	FGR	rs56388170	31355	T	G	0.0774135	0.0131112	3.53932e-09	0.0011106	34.8595
eqtl-a-ENSG00000000938	FGR	rs149007767	30077	T	C	-0.163765	0.0166246	6.78578e-23	0.00321593	97.0311
eqtl-a-ENSG00000000938	FGR	rs741738	17978	A	G	-0.110495	0.0149798	1.6263e-13	0.00301731	54.4033
eqtl-a-ENSG00000000938	FGR	rs77526211	29277	A	G	0.182278	0.0292309	4.4948e-10	0.00132642	38.8825
eqtl-a-ENSG00000000971	CFH	rs203683	31529	C	G	0.153282	0.01205	4.5436e-37	0.00510593	161.801
eqtl-a-ENSG00000000971	CFH	rs523427	29788	G	A	-0.186279	0.0288023	9.97011e-11	0.00140224	41.8258
eqtl-a-ENSG00000000971	CFH	rs1317082	31644	G	A	-0.120934	0.0137489	1.41775e-18	0.00243898	77.363
eqtl-a-ENSG00000000971	CFH	rs6897932	31259	T	C	-0.0765344	0.0135048	1.44981e-08	0.0010264	32.1151
eqtl-a-ENSG00000001084	GCLC	rs6942249	31315	A	G	-0.0807579	0.014345	1.80418e-08	0.00101106	31.6914
eqtl-a-ENSG00000001084	GCLC	rs809942	31644	A	G	-0.209273	0.0151051	1.19316e-43	0.00602922	191.934
eqtl-a-ENSG00000001084	GCLC	rs661603	31644	C	T	-0.212352	0.0118763	1.6761e-71	0.0100021	319.686
eqtl-a-ENSG00000001561	ENPP4	rs2057148	30696	C	G	-0.0685989	0.0125754	4.89734e-08	0.000968474	29.7552
eqtl-a-ENSG00000001561	ENPP4	rs56139334	31355	T	C	-0.81601	0.0229873	1e-200	0.0386363	1260.05
eqtl-a-ENSG00000001561	ENPP4	rs7744030	31132	T	C	0.460012	0.0116326	1e-200	0.0478291	1563.71
eqtl-a-ENSG00000001561	ENPP4	rs77868167	31355	T	C	0.135859	0.0230028	3.5009e-09	0.00111129	34.8809
eqtl-a-ENSG00000002549	LAP3	rs148021887	25173	A	C	-0.159097	0.0252506	2.96108e-10	0.00157457	39.6959
eqtl-a-ENSG00000002549	LAP3	rs2872795	28533	C	T	0.0855677	0.0135529	2.72621e-10	0.00139509	39.8589
eqtl-a-ENSG00000002549	LAP3	rs112570672	23500	A	G	0.497758	0.0336696	1.87456e-49	0.00921451	218.536
eqtl-a-ENSG00000002549	LAP3	rs1609903	28799	C	G	-0.287426	0.0141406	7.54223e-92	0.0141434	413.13
eqtl-a-ENSG00000002549	LAP3	rs150530659	23593	C	T	-0.456437	0.0453355	7.6366e-24	0.00427799	101.356
eqtl-a-ENSG00000002549	LAP3	rs28727456	24204	G	A	0.508059	0.0147013	1e-200	0.0470232	1194.21
eqtl-a-ENSG00000002549	LAP3	rs13164856	28473	C	T	-0.0745715	0.0131962	1.59331e-08	0.00112028	31.9314
eqtl-a-ENSG00000002549	LAP3	rs4788084	28533	T	C	-0.0926903	0.012035	1.34153e-14	0.00207456	59.3125
eqtl-a-ENSG00000002726	AOC1	rs13226058	19650	A	G	-0.302282	0.0379894	1.76279e-15	0.00321174	63.3075
eqtl-a-ENSG00000002726	AOC1	rs765483	25983	T	C	0.294244	0.0285358	6.27191e-25	0.00407542	106.317
eqtl-a-ENSG00000002726	AOC1	rs73167624	23989	A	G	0.549942	0.0304821	9.21722e-73	0.0133869	325.468
eqtl-a-ENSG00000002726	AOC1	rs77270862	4993	G	T	0.299313	0.0488658	9.05691e-10	0.0074581	37.5031
eqtl-a-ENSG00000002726	AOC1	rs9657890	25885	T	C	0.398501	0.0122357	1e-200	0.0393651	1060.64
eqtl-a-ENSG00000002822	MAD1L1	rs146817114	15975	A	G	0.258917	0.0444577	5.75241e-09	0.00211868	33.9135
eqtl-a-ENSG00000002822	MAD1L1	rs73288749	25036	T	C	-0.362079	0.0448661	7.00648e-16	0.00259464	65.1231
eqtl-a-ENSG00000002822	MAD1L1	rs7801421	30902	G	C	0.365474	0.01209	1e-200	0.0287222	913.76
eqtl-a-ENSG00000002822	MAD1L1	rs3800875	31017	T	C	0.300934	0.0152919	3.25087e-86	0.0123319	387.25
eqtl-a-ENSG00000002822	MAD1L1	rs75649291	28417	T	C	-0.415204	0.0401381	4.42792e-25	0.00375145	106.999
eqtl-a-ENSG00000002822	MAD1L1	rs6463939	5668	G	A	-0.242497	0.0328778	1.63343e-13	0.00950668	54.3818
eqtl-a-ENSG00000002919	SNX11	rs56330463	31569	C	T	0.0674741	0.0120539	2.1709e-08	0.000991579	31.3322
eqtl-a-ENSG00000002919	SNX11	rs11079822	31236	A	G	-0.767698	0.0313353	1.49279e-132	0.0188535	600.185
eqtl-a-ENSG00000002919	SNX11	rs78317601	31562	G	A	-0.702722	0.0202656	1e-200	0.0366983	1202.32
eqtl-a-ENSG00000002919	SNX11	rs118036504	21129	C	T	0.336141	0.0522445	1.24291e-10	0.00195539	41.3924
eqtl-a-ENSG00000002919	SNX11	rs1473117	31567	T	C	-0.496707	0.017994	9.90832e-168	0.0235696	761.934
eqtl-a-ENSG00000002933	TMEM176A	rs12478601	31300	T	C	0.0756615	0.0120214	3.09393e-10	0.001264	39.6107
eqtl-a-ENSG00000002933	TMEM176A	rs9880192	31569	C	G	-0.0687407	0.0121727	1.6308e-08	0.00100915	31.8879
eqtl-a-ENSG00000002933	TMEM176A	rs4725338	31355	A	G	-0.247459	0.018904	3.74628e-39	0.00543532	171.345
eqtl-a-ENSG00000002933	TMEM176A	rs17173656	31684	C	T	0.310011	0.0193687	1.16413e-57	0.00802077	256.169
eqtl-a-ENSG00000002933	TMEM176A	rs3778872	31231	G	C	-0.0993911	0.0159547	4.67627e-10	0.00124106	38.8052
eqtl-a-ENSG00000002933	TMEM176A	rs71537963	31200	T	C	0.41033	0.0251818	1.0782e-59	0.00843836	265.5
eqtl-a-ENSG00000002933	TMEM176A	rs77270862	4993	G	T	0.459684	0.0487775	4.3421e-21	0.0174768	88.7781
eqtl-a-ENSG00000002933	TMEM176A	rs7781584	31270	G	A	-0.414367	0.0143821	1.55239e-182	0.0258595	830.038
eqtl-a-ENSG00000002933	TMEM176A	rs59621822	31676	G	A	-0.358062	0.011662	1e-200	0.0289004	942.634
eqtl-a-ENSG00000002933	TMEM176A	rs7212590	31569	T	C	-0.137207	0.0207568	3.83796e-11	0.0013822	43.6922
eqtl-a-ENSG00000003056	M6PR	rs117302528	9433	T	C	0.334399	0.0489682	8.56249e-12	0.00491938	46.624
eqtl-a-ENSG00000003056	M6PR	rs76450399	20275	A	G	-0.378731	0.0500134	3.65847e-14	0.00282034	57.3385
eqtl-a-ENSG00000003056	M6PR	rs6487636	31354	C	G	-0.247904	0.0215805	1.53003e-30	0.00419109	131.952
eqtl-a-ENSG00000003056	M6PR	rs11047939	31355	A	G	0.479323	0.0135131	1e-200	0.0385792	1258.11
eqtl-a-ENSG00000003056	M6PR	rs4262771	29994	C	G	-0.0842297	0.0125755	2.113e-11	0.00149347	44.8591
eqtl-a-ENSG00000003137	CYP26B1	rs981390	30971	A	G	-0.192394	0.0299847	1.39531e-10	0.00132755	41.1676
eqtl-a-ENSG00000003137	CYP26B1	rs114857151	26141	T	C	1.206	0.0377241	1e-200	0.0376252	1021.94
eqtl-a-ENSG00000003137	CYP26B1	rs141151334	16628	G	T	0.379474	0.0459779	1.54206e-16	0.00407991	68.1104
eqtl-a-ENSG00000003137	CYP26B1	rs72835275	31182	C	T	1.17139	0.0181271	1e-200	0.118103	4175.6
eqtl-a-ENSG00000003137	CYP26B1	rs17561305	24524	A	G	-0.247913	0.0353007	2.1717e-12	0.0020071	49.317
eqtl-a-ENSG00000003249	DBNDD1	rs12927153	27979	G	T	-0.138697	0.0228086	1.1944e-09	0.00131987	36.9748
eqtl-a-ENSG00000003249	DBNDD1	rs11859970	25662	C	T	-0.207678	0.0185776	5.16654e-29	0.0048462	124.959
eqtl-a-ENSG00000003249	DBNDD1	rs35991606	30398	C	T	-0.232799	0.0173184	3.41193e-41	0.00590919	180.683
eqtl-a-ENSG00000003249	DBNDD1	rs147792551	30817	G	C	0.721765	0.0235533	1e-200	0.0295707	938.988
eqtl-a-ENSG00000003393	ALS2	rs17383714	30873	T	C	0.194245	0.0212098	5.27716e-20	0.00270938	83.8684
eqtl-a-ENSG00000003393	ALS2	rs78003444	30077	A	G	-0.476044	0.0199742	1.52055e-125	0.0185351	567.971
eqtl-a-ENSG00000003393	ALS2	rs3219172	22434	C	T	-0.675177	0.049337	1.24451e-42	0.0082789	187.263
eqtl-a-ENSG00000003393	ALS2	rs10432516	30077	A	G	-0.895928	0.0257605	1e-200	0.0386616	1209.51
eqtl-a-ENSG00000003393	ALS2	rs75664718	8025	A	G	-0.220705	0.0375348	4.0977e-09	0.00428987	34.5659
eqtl-a-ENSG00000003393	ALS2	rs1532331	31684	T	G	0.0819467	0.012782	1.44381e-10	0.00129557	41.0996
eqtl-a-ENSG00000003402	CFLAR	rs6757272	25826	G	A	-0.0776808	0.0120475	1.13339e-10	0.00160723	41.5719
eqtl-a-ENSG00000003402	CFLAR	rs10200697	26609	A	G	0.12266	0.0215981	1.35329e-08	0.00121065	32.2509
eqtl-a-ENSG00000003402	CFLAR	rs2268791	25575	C	G	0.375611	0.011476	1e-200	0.0402031	1071.18
eqtl-a-ENSG00000003402	CFLAR	rs56388170	26280	T	G	0.0743565	0.0131124	1.42298e-08	0.00122213	32.1544
eqtl-a-ENSG00000003436	TFPI	rs35007051	30169	G	A	0.206291	0.0324332	2.01229e-10	0.00133918	40.4531
eqtl-a-ENSG00000003436	TFPI	rs1354034	31684	C	T	0.0818935	0.0122309	2.14783e-11	0.00141295	44.8285
eqtl-a-ENSG00000003436	TFPI	rs9376090	31300	C	T	0.104028	0.0134923	1.25806e-14	0.00189566	59.443
eqtl-a-ENSG00000004059	ARF5	rs149110519	25735	T	C	0.18717	0.0266112	2.01558e-12	0.0019186	49.4663
eqtl-a-ENSG00000004059	ARF5	rs149007767	30077	T	C	-0.134987	0.0166429	5.01996e-16	0.00218244	65.7805
eqtl-a-ENSG00000004059	ARF5	rs34029720	31564	C	T	-0.104862	0.012286	1.39894e-17	0.00230262	72.843
eqtl-a-ENSG00000004468	CD38	rs10000290	31349	G	A	0.148937	0.0169156	1.31311e-18	0.0024668	77.518
eqtl-a-ENSG00000004468	CD38	rs2497306	31086	C	A	0.0740464	0.0118872	4.68824e-10	0.00124664	38.799
eqtl-a-ENSG00000004468	CD38	rs2617170	31086	C	T	-0.0879154	0.0126168	3.21514e-12	0.00155951	48.5516
eqtl-a-ENSG00000004468	CD38	rs151181	30476	C	T	-0.066781	0.012098	3.39e-08	0.000998819	30.4684
eqtl-a-ENSG00000004468	CD38	rs12453507	31355	G	C	-0.0658343	0.011892	3.09813e-08	0.00097648	30.6455
eqtl-a-ENSG00000004534	RBM6	rs76298543	18493	C	T	-0.743165	0.0352007	6.14469e-99	0.0235352	445.678
eqtl-a-ENSG00000004534	RBM6	rs116375541	20074	A	G	0.402247	0.0479963	5.26623e-17	0.00348674	70.2307
eqtl-a-ENSG00000004534	RBM6	rs13086611	26096	T	A	0.426905	0.0124186	1e-200	0.0433221	1181.64
eqtl-a-ENSG00000004534	RBM6	rs2236939	23341	T	G	-0.509349	0.0190918	8.20352e-157	0.0295919	711.705
eqtl-a-ENSG00000004534	RBM6	rs7950696	31185	C	T	-0.0660466	0.0119728	3.45621e-08	0.000974855	30.4286
eqtl-a-ENSG00000004777	ARHGAP33	rs12984019	29827	T	C	0.0826533	0.0130905	2.7227e-10	0.00133481	39.8638
eqtl-a-ENSG00000004777	ARHGAP33	rs756783	31346	T	C	-0.389125	0.0115262	1e-200	0.0350843	1139.67
eqtl-a-ENSG00000004777	ARHGAP33	rs113559151	31682	G	A	-0.587228	0.0221543	8.18465e-155	0.021695	702.538
eqtl-a-ENSG00000004799	PDK4	rs117629564	21984	A	G	0.40349	0.0453314	5.54498e-19	0.00359086	79.2187
eqtl-a-ENSG00000004799	PDK4	rs12704801	31565	C	T	-0.251601	0.0118704	1.044e-99	0.014033	449.228
eqtl-a-ENSG00000004799	PDK4	rs142272045	28311	C	T	-0.245298	0.035039	2.54507e-12	0.00172814	49.0065
eqtl-a-ENSG00000004799	PDK4	rs4253772	31185	T	C	0.180909	0.019784	6.00759e-20	0.00267414	83.6112
eqtl-a-ENSG00000004809	SLC22A16	rs17577280	31684	A	G	-0.389752	0.0120986	1e-200	0.0317154	1037.72
eqtl-a-ENSG00000004809	SLC22A16	rs9372244	31564	C	T	0.0974519	0.0125738	9.17487e-15	0.00189946	60.0648
eqtl-a-ENSG00000004809	SLC22A16	rs13205109	20794	A	T	-0.679832	0.016526	1e-200	0.0752576	1692.1
eqtl-a-ENSG00000004809	SLC22A16	rs1080261	30746	G	T	0.270889	0.0155592	6.90399e-68	0.00976245	303.096
eqtl-a-ENSG00000004864	SLC25A13	rs17087335	31300	T	G	0.0929941	0.0147706	3.05823e-10	0.0012648	39.6357
eqtl-a-ENSG00000004864	SLC25A13	rs1016968	31179	A	T	0.400006	0.0118328	1e-200	0.035356	1142.69
eqtl-a-ENSG00000004864	SLC25A13	rs145659320	27713	G	T	0.22369	0.0380244	4.03376e-09	0.00124722	34.6049
eqtl-a-ENSG00000004866	ST7	rs1354034	31684	C	T	0.154599	0.012181	6.56599e-37	0.00505831	161.072
eqtl-a-ENSG00000004866	ST7	rs12706135	31684	C	T	-0.116213	0.0142758	3.92645e-16	0.00208719	66.2645
eqtl-a-ENSG00000004866	ST7	rs2402155	28396	T	C	0.175412	0.031743	3.27612e-08	0.00107423	30.5346
eqtl-a-ENSG00000004939	SLC4A1	rs11587735	26022	C	A	-0.111228	0.0156893	1.34493e-12	0.00192771	50.256
eqtl-a-ENSG00000004939	SLC4A1	rs9660992	26022	G	A	-0.0671283	0.0120451	2.50098e-08	0.00119215	31.0568
eqtl-a-ENSG00000004939	SLC4A1	rs12212092	21683	T	C	-0.142278	0.0235888	1.6214e-09	0.00167501	36.3767
eqtl-a-ENSG00000004939	SLC4A1	rs5033	22267	T	C	0.222934	0.0129543	2.25736e-66	0.0131258	296.132
eqtl-a-ENSG00000004939	SLC4A1	rs225245	25693	G	A	-0.133365	0.0119365	5.52841e-29	0.00483515	124.823
eqtl-a-ENSG00000004939	SLC4A1	rs12974711	26022	C	T	0.218083	0.0244285	4.36918e-19	0.00305338	79.6924
eqtl-a-ENSG00000004939	SLC4A1	rs7679	25553	C	T	0.0883408	0.0153516	8.69501e-09	0.00129423	33.1117
eqtl-a-ENSG00000004939	SLC4A1	rs6084653	26022	G	C	0.189967	0.012249	3.02482e-54	0.00915838	240.504
eqtl-a-ENSG00000004939	SLC4A1	rs6014993	21737	G	A	0.0686581	0.0118917	7.75961e-09	0.0015312	33.3316
eqtl-a-ENSG00000005020	SKAP2	rs117299259	28045	G	A	-0.655621	0.036818	6.21441e-71	0.0111801	317.069
eqtl-a-ENSG00000005020	SKAP2	rs142139359	10978	A	G	0.471421	0.0510069	2.4149e-20	0.00772095	85.4045
eqtl-a-ENSG00000005020	SKAP2	rs113662511	8581	T	C	0.524481	0.0495654	3.62744e-26	0.0128805	111.944
eqtl-a-ENSG00000005020	SKAP2	rs7805778	28198	A	G	0.568574	0.0134186	1e-200	0.0598596	1795.27
eqtl-a-ENSG00000005020	SKAP2	rs147544721	14813	C	A	0.382211	0.0531357	6.3387e-13	0.00348078	51.7339
eqtl-a-ENSG00000005020	SKAP2	rs113285204	9956	T	C	0.411383	0.0528234	6.81868e-15	0.00605505	60.6391
eqtl-a-ENSG00000005020	SKAP2	rs117435545	20857	T	C	-0.528981	0.0512092	5.15585e-25	0.00508998	106.695
eqtl-a-ENSG00000005020	SKAP2	rs185084812	24524	T	C	-0.654735	0.0302517	7.07946e-104	0.0187423	468.378
eqtl-a-ENSG00000005020	SKAP2	rs10275896	30967	C	T	0.669998	0.0131295	1e-200	0.0775685	2603.89
eqtl-a-ENSG00000005020	SKAP2	rs181684511	2516	G	T	-0.220911	0.0288606	1.9391e-14	0.022757	58.5435
eqtl-a-ENSG00000005020	SKAP2	rs67971665	26296	T	C	-0.506468	0.0377964	6.04644e-41	0.006782	179.544
eqtl-a-ENSG00000005075	POLR2J	rs78627998	28468	C	G	0.846724	0.02478	1e-200	0.0393974	1167.48
eqtl-a-ENSG00000005075	POLR2J	rs147944569	15415	A	C	-0.480843	0.047274	2.65522e-24	0.00666674	103.444
eqtl-a-ENSG00000005075	POLR2J	rs74739396	24343	A	C	0.452733	0.0461314	9.81974e-23	0.00394096	96.3064
eqtl-a-ENSG00000005075	POLR2J	rs71540934	11384	G	A	-0.241054	0.0131555	5.38394e-75	0.0286481	335.689
eqtl-a-ENSG00000005075	POLR2J	rs146928022	15545	T	C	-0.370853	0.0401852	2.73653e-20	0.00544889	85.156
eqtl-a-ENSG00000005075	POLR2J	rs113296404	20836	C	T	0.983849	0.021871	1e-200	0.088522	2023.38
eqtl-a-ENSG00000005075	POLR2J	rs138561863	5660	G	A	-0.314947	0.0546736	8.38147e-09	0.0058286	33.1716
eqtl-a-ENSG00000005102	MEOX1	rs5026472	31569	G	C	0.0758721	0.0118871	1.74109e-10	0.00128882	40.7366
eqtl-a-ENSG00000005102	MEOX1	rs72928038	29113	A	G	-0.11399	0.0162832	2.54859e-12	0.00168049	49.0032
eqtl-a-ENSG00000005102	MEOX1	rs147832718	30017	G	T	-0.170008	0.0276328	7.63185e-10	0.00125943	37.8495
eqtl-a-ENSG00000005102	MEOX1	rs112684675	24801	T	C	-0.361654	0.0474188	2.4027e-14	0.00233991	58.1635
eqtl-a-ENSG00000005102	MEOX1	rs72836582	30902	T	C	0.107757	0.0187186	8.58242e-09	0.00107125	33.1372
eqtl-a-ENSG00000005102	MEOX1	rs35953779	31383	C	G	0.389037	0.0115903	1e-200	0.0346561	1126.59
eqtl-a-ENSG00000005156	LIG3	rs12941768	31684	G	A	0.1969	0.0133996	7.00164e-49	0.0067689	215.914
eqtl-a-ENSG00000005156	LIG3	rs2291190	31355	C	T	0.193998	0.0185784	1.59404e-25	0.00346548	109.031
eqtl-a-ENSG00000005156	LIG3	rs12450763	31566	C	A	0.430557	0.011772	1e-200	0.0406552	1337.62
eqtl-a-ENSG00000005156	LIG3	rs4251710	31684	C	A	-0.135946	0.0211365	1.26099e-10	0.00130395	41.3656
eqtl-a-ENSG00000005175	RPAP3	rs149007767	30037	T	C	0.15163	0.0166327	7.78037e-20	0.00275923	83.1028
eqtl-a-ENSG00000005175	RPAP3	rs75647145	29619	A	G	0.218903	0.0335031	6.42096e-11	0.00143925	42.6878
eqtl-a-ENSG00000005175	RPAP3	rs7976419	30124	C	G	0.158735	0.014417	3.41271e-28	0.0040081	121.218
eqtl-a-ENSG00000005175	RPAP3	rs61918136	31527	A	C	-0.818859	0.0203231	1e-200	0.0489721	1623.34
eqtl-a-ENSG00000005238	ATOSB	rs35426954	25572	A	G	-0.0928409	0.0145428	1.72302e-10	0.00159121	40.752
eqtl-a-ENSG00000005238	ATOSB	rs10491510	18937	T	C	-0.39681	0.0456896	3.78704e-18	0.00396728	75.4197
eqtl-a-ENSG00000005238	ATOSB	rs6084653	30650	G	C	0.103918	0.0123219	3.35197e-17	0.0023152	71.121
eqtl-a-ENSG00000005249	PRKAR2B	rs1354034	31684	C	T	0.320298	0.01195	2.96483e-158	0.0221715	718.365
eqtl-a-ENSG00000005249	PRKAR2B	rs6466154	31684	G	A	-0.159996	0.0118347	1.20476e-41	0.00573543	182.758
eqtl-a-ENSG00000005249	PRKAR2B	rs7896518	31569	G	A	0.0687004	0.0120339	1.13781e-08	0.00103133	32.5895
eqtl-a-ENSG00000005249	PRKAR2B	rs505404	31569	G	T	0.101894	0.0142947	1.01836e-12	0.0016069	50.8065
eqtl-a-ENSG00000005249	PRKAR2B	rs11553699	30031	G	A	0.113437	0.019026	2.48863e-09	0.00118231	35.5456
eqtl-a-ENSG00000005302	MSL3	rs56388170	9188	T	G	-0.0935656	0.0131037	9.30679e-13	0.00551849	50.9741
eqtl-a-ENSG00000005302	MSL3	rs149007767	8025	T	C	0.162309	0.0166256	1.6293e-22	0.011737	95.2845
eqtl-a-ENSG00000005302	MSL3	rs13277976	9188	T	A	-0.108421	0.0144789	6.99359e-14	0.00606586	56.061
eqtl-a-ENSG00000005379	TSPOAP1	rs2516448	30773	C	T	0.065995	0.012059	4.42976e-08	0.000972315	29.9482
eqtl-a-ENSG00000005379	TSPOAP1	rs7025728	23577	A	G	-0.0830294	0.0131332	2.5787e-10	0.00169238	39.9656
eqtl-a-ENSG00000005379	TSPOAP1	rs12716977	31026	C	T	0.0779259	0.0119295	6.47292e-11	0.0013734	42.6669
eqtl-a-ENSG00000005379	TSPOAP1	rs12948345	31352	T	C	0.210291	0.0159552	1.14393e-39	0.00551026	173.704
eqtl-a-ENSG00000005379	TSPOAP1	rs259981	29001	A	T	0.0926115	0.012307	5.2723e-14	0.00194879	56.6233
eqtl-a-ENSG00000005381	MPO	rs17005891	31684	A	G	-0.130743	0.0148606	1.39027e-18	0.00243705	77.3993
eqtl-a-ENSG00000005381	MPO	rs7846314	31569	T	A	-0.113162	0.0155185	3.0493e-13	0.00168155	53.1709
eqtl-a-ENSG00000005381	MPO	rs12716641	31569	C	T	0.067476	0.0118966	1.41299e-08	0.001018	32.1681
eqtl-a-ENSG00000005381	MPO	rs4325427	31569	T	C	0.0728089	0.0127905	1.25271e-08	0.00102539	32.4016
eqtl-a-ENSG00000005381	MPO	rs2856857	31567	A	G	0.593632	0.0162906	1e-200	0.0403675	1327.8
eqtl-a-ENSG00000005381	MPO	rs2585830	31224	G	T	0.0926217	0.0147449	3.35112e-10	0.00126213	39.4561
eqtl-a-ENSG00000005381	MPO	rs57228624	13932	C	T	-0.12086	0.014144	1.28322e-17	0.00521359	73.006
eqtl-a-ENSG00000005381	MPO	rs2224538	31684	C	T	0.069536	0.0125664	3.1408e-08	0.000965469	30.6175
eqtl-a-ENSG00000005381	MPO	rs1012068	31300	G	T	-0.077882	0.0132977	4.71867e-09	0.00109472	34.2999
eqtl-a-ENSG00000005471	ABCB4	rs9275406	29827	T	G	-0.0764577	0.0135867	1.8273e-08	0.00106058	31.6654
eqtl-a-ENSG00000005471	ABCB4	rs45493392	31569	G	A	-0.344006	0.0156794	1.07895e-106	0.015019	481.333
eqtl-a-ENSG00000005471	ABCB4	rs80351204	9117	A	G	-0.324501	0.0524946	6.33753e-10	0.00417383	38.2039
eqtl-a-ENSG00000005471	ABCB4	rs12453507	31569	G	C	-0.0816268	0.0118851	6.51929e-12	0.00149194	47.1664
eqtl-a-ENSG00000005513	SOX8	rs3774937	31569	C	T	0.0778899	0.0127359	9.61944e-10	0.00118339	37.4003
eqtl-a-ENSG00000005513	SOX8	rs4388254	30902	T	C	-0.163216	0.0261485	4.32006e-10	0.00125921	38.9586
eqtl-a-ENSG00000005513	SOX8	rs443887	23787	G	A	0.186115	0.0165221	1.96698e-29	0.00530618	126.881
eqtl-a-ENSG00000005513	SOX8	rs11863963	31146	C	G	-0.200241	0.0121425	4.25794e-61	0.00865589	271.933
eqtl-a-ENSG00000005844	ITGAL	rs1354034	31684	C	T	-0.100944	0.0122208	1.4568e-16	0.00214876	68.2236
eqtl-a-ENSG00000005844	ITGAL	rs149110519	25735	T	C	0.187114	0.0266112	2.04456e-12	0.00191746	49.4367
eqtl-a-ENSG00000005844	ITGAL	rs11574938	31481	C	G	-0.304278	0.0116715	7.94328e-150	0.0211331	679.611
eqtl-a-ENSG00000005961	ITGA2B	rs826415	31355	G	T	0.153388	0.0128213	5.51188e-33	0.00454395	143.117
eqtl-a-ENSG00000005961	ITGA2B	rs4670221	31470	G	C	-0.0873612	0.012609	4.25011e-12	0.00152306	48.0008
eqtl-a-ENSG00000005961	ITGA2B	rs1354034	31470	C	T	0.570761	0.011269	1e-200	0.0753717	2565.13
eqtl-a-ENSG00000005961	ITGA2B	rs114694170	29817	C	T	0.182841	0.0266851	7.2929e-12	0.00157204	46.944
eqtl-a-ENSG00000005961	ITGA2B	rs9399137	31355	C	T	0.073788	0.0134814	4.41977e-08	0.000954509	29.9553
eqtl-a-ENSG00000005961	ITGA2B	rs10820606	25947	C	A	0.0917561	0.0139766	5.21075e-11	0.00165828	43.0956
eqtl-a-ENSG00000005961	ITGA2B	rs10761741	31470	T	G	0.182517	0.0119574	1.3326e-52	0.00734908	232.973
eqtl-a-ENSG00000005961	ITGA2B	rs505404	31355	G	T	0.211064	0.0142098	6.63285e-50	0.00698716	220.61
eqtl-a-ENSG00000005961	ITGA2B	rs10876550	31470	A	G	0.196102	0.0119883	3.82737e-60	0.00843092	267.56
eqtl-a-ENSG00000005961	ITGA2B	rs11553699	29817	G	A	0.232392	0.0189493	1.4171e-34	0.00501888	150.393
eqtl-a-ENSG00000005961	ITGA2B	rs2950393	31355	A	G	0.0696781	0.0127721	4.8863e-08	0.000948307	29.7605
eqtl-a-ENSG00000005961	ITGA2B	rs10852622	19914	G	A	0.10692	0.0130431	2.45641e-16	0.00336306	67.1912
eqtl-a-ENSG00000005961	ITGA2B	rs10512472	31470	C	T	0.429713	0.015097	3.3266e-178	0.025098	810.118
eqtl-a-ENSG00000005961	ITGA2B	rs11082304	31086	T	G	0.0821669	0.0118836	4.69894e-12	0.00153556	47.8046
eqtl-a-ENSG00000005961	ITGA2B	rs13042885	31355	T	C	-0.0944323	0.0131712	7.51104e-13	0.00163671	51.4
eqtl-a-ENSG00000006007	GDE1	rs3811444	31684	T	C	-0.0747402	0.01257	2.7477e-09	0.00111459	35.3517
eqtl-a-ENSG00000006007	GDE1	rs6592965	31684	A	G	0.093121	0.0119389	6.21012e-15	0.00191643	60.833
eqtl-a-ENSG00000006007	GDE1	rs118174930	29715	C	A	0.476693	0.0319531	2.50207e-50	0.00743422	222.547
eqtl-a-ENSG00000006007	GDE1	rs12929106	24117	A	G	0.29756	0.0398922	8.71766e-14	0.0023017	55.6336
eqtl-a-ENSG00000006007	GDE1	rs35659432	30958	A	G	-0.799882	0.0259658	1e-200	0.0297415	948.9
eqtl-a-ENSG00000006007	GDE1	rs28576302	30902	C	T	-0.966815	0.0272274	1e-200	0.039203	1260.8
eqtl-a-ENSG00000006007	GDE1	rs7210990	31569	A	C	-0.0661553	0.0118982	2.6947e-08	0.00097832	30.9129
eqtl-a-ENSG00000006015	REX1BD	rs10405364	26196	G	A	-0.136026	0.0224165	1.29351e-09	0.00140366	36.8193
eqtl-a-ENSG00000006015	REX1BD	rs10414427	21129	C	T	-0.517569	0.0111578	1e-200	0.0924237	2151.48
eqtl-a-ENSG00000006015	REX1BD	rs757348	26079	T	A	0.273656	0.0226486	1.30527e-33	0.00556688	145.98
eqtl-a-ENSG00000006015	REX1BD	rs117558072	20235	C	A	0.198377	0.0356319	2.58571e-08	0.00152946	30.9929
eqtl-a-ENSG00000006282	SPATA20	rs11655670	31676	A	G	-0.275025	0.0124063	6.96627e-109	0.0152772	491.397
eqtl-a-ENSG00000006282	SPATA20	rs7220357	31555	C	T	-0.0943618	0.0132938	1.26386e-12	0.00159416	50.381
eqtl-a-ENSG00000006282	SPATA20	rs144232687	30077	T	C	-0.412784	0.0128972	1e-200	0.0329363	1024.3
eqtl-a-ENSG00000006282	SPATA20	rs62059698	31684	G	A	0.588087	0.0144966	1e-200	0.0493764	1645.6
eqtl-a-ENSG00000006282	SPATA20	rs2107440	26121	A	G	-0.200178	0.0126253	1.28588e-56	0.00953235	251.371
eqtl-a-ENSG00000006282	SPATA20	rs11655373	26701	A	G	0.154614	0.0133225	3.86901e-31	0.00501896	134.677
eqtl-a-ENSG00000006282	SPATA20	rs3760403	31684	G	A	-0.0984851	0.0118755	1.10433e-16	0.00216599	68.7717
eqtl-a-ENSG00000006530	AGK	rs270601	31684	C	T	-0.0768826	0.012641	1.18839e-09	0.00116613	36.9884
eqtl-a-ENSG00000006530	AGK	rs3779086	31567	T	C	0.20629	0.0119204	4.26776e-67	0.00939811	299.466
eqtl-a-ENSG00000006530	AGK	rs73153906	23222	T	G	-0.390945	0.0433954	2.07922e-19	0.0034828	81.1534
eqtl-a-ENSG00000006534	ALDH3B1	rs1449263	31684	T	C	0.0726661	0.0119574	1.22301e-09	0.00116424	36.9286
eqtl-a-ENSG00000006534	ALDH3B1	rs149110519	25735	T	C	0.261024	0.0265671	8.7882e-23	0.00373699	96.5248
eqtl-a-ENSG00000006534	ALDH3B1	rs10980797	31569	G	A	-0.0665947	0.0119087	2.24213e-08	0.0009896	31.2697
eqtl-a-ENSG00000006534	ALDH3B1	rs2286164	31683	G	A	-0.313679	0.0139727	1.29718e-111	0.0156578	503.945
eqtl-a-ENSG00000006534	ALDH3B1	rs145506132	8975	A	G	-0.312926	0.0486885	1.29981e-10	0.00458144	41.2984
eqtl-a-ENSG00000006607	FARP2	rs73114178	30597	G	A	0.424463	0.0140146	1e-200	0.0291079	917.255
eqtl-a-ENSG00000006607	FARP2	rs4303712	30594	C	T	-0.0997212	0.0168588	3.31467e-09	0.00114232	34.9859
eqtl-a-ENSG00000006607	FARP2	rs6726954	30598	G	A	0.136089	0.0121269	3.1798e-29	0.00409892	125.927
eqtl-a-ENSG00000006625	GGCT	rs736781	31470	T	C	0.473269	0.0143903	1e-200	0.033228	1081.56
eqtl-a-ENSG00000006625	GGCT	rs2709778	31470	G	A	-0.171042	0.0201572	2.14981e-17	0.00228274	71.9975
eqtl-a-ENSG00000006625	GGCT	rs10279910	25181	T	A	-0.150439	0.024729	1.1766e-09	0.00146756	37.0061
eqtl-a-ENSG00000006638	TBXA2R	rs1354034	31684	C	T	0.139305	0.0121941	3.17322e-30	0.00410212	130.499
eqtl-a-ENSG00000006638	TBXA2R	rs342296	31355	A	G	-0.0696284	0.0119729	6.04171e-09	0.00107745	33.8179
eqtl-a-ENSG00000006638	TBXA2R	rs4807492	23991	A	G	-0.133344	0.0120889	2.73275e-28	0.00504578	121.657
eqtl-a-ENSG00000006652	IFRD1	rs56330463	31569	C	T	-0.102005	0.0120367	2.36265e-17	0.00226976	71.8126
eqtl-a-ENSG00000006652	IFRD1	rs149110519	25735	T	C	0.1668	0.0266207	3.7139e-10	0.00152324	39.2572
eqtl-a-ENSG00000006652	IFRD1	rs1234378	27503	C	A	0.397603	0.0436754	8.73776e-20	0.00300427	82.8694
eqtl-a-ENSG00000006652	IFRD1	rs6966318	31683	C	T	0.527231	0.0131216	1e-200	0.0484861	1614.36
eqtl-a-ENSG00000006652	IFRD1	rs76272652	9002	G	A	-0.309495	0.0476953	8.64172e-11	0.00465576	42.0978
eqtl-a-ENSG00000006652	IFRD1	rs56384744	30294	A	C	-0.239767	0.0372545	1.22659e-10	0.00136544	41.4183
eqtl-a-ENSG00000006652	IFRD1	rs76274372	29658	C	A	0.657218	0.0211258	1e-200	0.0316013	967.75
eqtl-a-ENSG00000006715	VPS41	rs757685	31355	A	G	-0.354999	0.0158956	1.76604e-110	0.0156581	498.738
eqtl-a-ENSG00000006715	VPS41	rs10239557	31355	T	C	0.126587	0.0131283	5.30396e-22	0.00295644	92.968
eqtl-a-ENSG00000006715	VPS41	rs6963017	31469	G	A	-0.191018	0.0182159	9.9747e-26	0.00348217	109.956
eqtl-a-ENSG00000006744	ELAC2	rs11650537	31228	T	C	0.357843	0.0116237	1e-200	0.0294556	947.695
eqtl-a-ENSG00000006744	ELAC2	rs7225631	31355	A	G	0.157101	0.012843	2.08689e-34	0.00474953	149.623
eqtl-a-ENSG00000006744	ELAC2	rs138142208	26119	C	T	-0.314915	0.0423005	9.70957e-14	0.00211748	55.4195
eqtl-a-ENSG00000007047	MARK4	rs141651018	26236	T	C	0.201492	0.0335039	1.81001e-09	0.00137667	36.1653
eqtl-a-ENSG00000007047	MARK4	rs73048457	26366	C	T	0.193322	0.0327765	3.67934e-09	0.00131771	34.786
eqtl-a-ENSG00000007047	MARK4	rs184688	28464	G	A	-0.413205	0.0119822	1e-200	0.0401039	1189.12
eqtl-a-ENSG00000007047	MARK4	rs17875633	28473	C	T	-0.223196	0.020402	7.41993e-28	0.00418574	119.673
eqtl-a-ENSG00000007129	CEACAM21	rs73047262	24423	T	C	-0.243815	0.022855	1.43681e-26	0.0046381	113.795
eqtl-a-ENSG00000007129	CEACAM21	rs887391	26605	T	C	0.423529	0.0135916	1e-200	0.0352122	970.94
eqtl-a-ENSG00000007129	CEACAM21	rs112335177	14710	T	C	-0.289978	0.0474565	9.93825e-10	0.00253177	37.3319
eqtl-a-ENSG00000007129	CEACAM21	rs11881921	26483	A	G	0.100804	0.0123261	2.88602e-16	0.00251908	66.8762
eqtl-a-ENSG00000007129	CEACAM21	rs4803482	20579	A	G	0.258388	0.0317064	3.66353e-16	0.00321682	66.4062
eqtl-a-ENSG00000007168	PAFAH1B1	rs8076127	25827	G	T	-0.0874664	0.012528	2.91407e-12	0.00188376	48.74
eqtl-a-ENSG00000007168	PAFAH1B1	rs115107247	21583	A	G	-0.430525	0.0412942	1.8906e-25	0.00501101	108.687
eqtl-a-ENSG00000007168	PAFAH1B1	rs66494490	26157	T	C	-0.138147	0.0251964	4.18167e-08	0.00114794	30.0589
eqtl-a-ENSG00000007168	PAFAH1B1	rs11654991	26071	A	G	-0.201224	0.0121018	4.39845e-62	0.0104935	276.456
eqtl-a-ENSG00000007237	GAS7	rs76840964	31240	G	A	-0.115124	0.0179014	1.26771e-10	0.00132212	41.3552
eqtl-a-ENSG00000007237	GAS7	rs1375493	31569	A	G	0.104832	0.0119731	2.03002e-18	0.00242248	76.6562
eqtl-a-ENSG00000007237	GAS7	rs9880192	31569	C	G	-0.0755519	0.0121699	5.35945e-10	0.00121934	38.538
eqtl-a-ENSG00000007237	GAS7	rs56330463	31569	C	T	0.0818477	0.0120476	1.09219e-11	0.00145988	46.1513
eqtl-a-ENSG00000007237	GAS7	rs149110519	25735	T	C	0.165229	0.0266214	5.42126e-10	0.00149464	38.5192
eqtl-a-ENSG00000007237	GAS7	rs16895831	27823	T	C	0.131649	0.0145769	1.69785e-19	0.002923	81.5593
eqtl-a-ENSG00000007237	GAS7	rs55793580	31569	T	C	-0.145767	0.0158031	2.8622e-20	0.00268784	85.0759
eqtl-a-ENSG00000007237	GAS7	rs3184504	28418	C	T	0.0752626	0.011929	2.80841e-10	0.00139878	39.8034
eqtl-a-ENSG00000007237	GAS7	rs9905556	27325	T	C	0.694889	0.0380215	1.28027e-74	0.0120763	333.995
eqtl-a-ENSG00000007237	GAS7	rs11078832	31684	G	A	-0.337262	0.0125347	1.84927e-159	0.0223386	723.902
eqtl-a-ENSG00000007237	GAS7	rs58209168	31226	A	T	0.265873	0.021455	2.88735e-35	0.00489378	153.555
eqtl-a-ENSG00000007237	GAS7	rs12936206	31684	G	A	0.102188	0.0124404	2.13599e-16	0.00212504	67.4689
eqtl-a-ENSG00000007264	MATK	rs2247056	30389	C	T	0.081439	0.013792	3.53069e-09	0.00114603	34.8644
eqtl-a-ENSG00000007264	MATK	rs9420589	31270	T	G	0.0697712	0.0120121	6.31481e-09	0.00107775	33.7355
eqtl-a-ENSG00000007264	MATK	rs8109446	17628	G	A	0.338555	0.0284855	1.40961e-32	0.00794953	141.241
eqtl-a-ENSG00000007264	MATK	rs7245624	23655	A	G	-0.135977	0.0122821	1.7346e-28	0.00515488	122.56
eqtl-a-ENSG00000007264	MATK	rs34503630	31017	C	T	-0.103322	0.0131434	3.80452e-15	0.00198841	61.7934
eqtl-a-ENSG00000007264	MATK	rs55908509	22490	A	G	0.0733618	0.0126582	6.80769e-09	0.00149128	33.5859
eqtl-a-ENSG00000007312	CD79B	rs34794906	27280	C	T	-0.0988592	0.0128365	1.34586e-14	0.00216947	59.3074
eqtl-a-ENSG00000007312	CD79B	rs10098310	31355	A	G	0.0779137	0.0120219	9.09913e-11	0.00133781	42.0004
eqtl-a-ENSG00000007312	CD79B	rs653178	28204	T	C	0.07383	0.0119256	5.98605e-10	0.00135708	38.3243
eqtl-a-ENSG00000007312	CD79B	rs12232384	31470	A	C	0.0832351	0.014584	1.1485e-08	0.00103398	32.5711
eqtl-a-ENSG00000007312	CD79B	rs8067378	31086	G	A	-0.103389	0.0118718	3.07114e-18	0.00243384	75.8381
eqtl-a-ENSG00000007312	CD79B	rs12603821	31374	A	G	-0.162302	0.0122729	6.34454e-40	0.00554331	174.874
eqtl-a-ENSG00000007312	CD79B	rs4810485	31086	G	T	-0.0977354	0.0136628	8.46447e-13	0.00164341	51.1678
eqtl-a-ENSG00000007341	ST7L	rs147836155	21876	T	C	0.275296	0.04413	4.42629e-10	0.00177579	38.9128
eqtl-a-ENSG00000007341	ST7L	rs351362	30901	T	C	-0.384084	0.0116818	1e-200	0.0338008	1080.95
eqtl-a-ENSG00000007341	ST7L	rs7522283	24642	C	G	-0.177072	0.0145752	5.83579e-34	0.0059539	147.583
eqtl-a-ENSG00000007341	ST7L	rs184305120	26273	C	T	-0.224247	0.0371123	1.51649e-09	0.00138773	36.5077
eqtl-a-ENSG00000007516	BAIAP3	rs10774624	28089	A	G	0.0662741	0.011926	2.74448e-08	0.00109821	30.8793
eqtl-a-ENSG00000007516	BAIAP3	rs4318204	19733	C	T	0.0727861	0.0132245	3.71689e-08	0.00153278	30.2897
eqtl-a-ENSG00000007516	BAIAP3	rs8048759	19734	T	C	-0.100945	0.0120148	4.40453e-17	0.00356427	70.5818
eqtl-a-ENSG00000007516	BAIAP3	rs8063	23991	G	A	-0.42967	0.0128811	1e-200	0.0443228	1112.57
eqtl-a-ENSG00000007541	PIGQ	rs148117344	17064	C	T	0.246621	0.0436197	1.56939e-08	0.00186983	31.9627
eqtl-a-ENSG00000007541	PIGQ	rs12444525	23849	A	G	0.373011	0.0125065	1.84077e-195	0.0359582	889.478
eqtl-a-ENSG00000007541	PIGQ	rs8073060	31185	A	T	0.141573	0.0128635	3.58344e-28	0.00386913	121.12
eqtl-a-ENSG00000007944	MYLIP	rs1260326	31300	C	T	0.121926	0.0121658	1.22011e-23	0.00319872	100.435
eqtl-a-ENSG00000007944	MYLIP	rs2142675	31556	G	C	-0.151864	0.012757	1.12279e-32	0.00447079	141.705
eqtl-a-ENSG00000007944	MYLIP	rs2021900	31684	T	C	-0.461163	0.0200996	1.69824e-116	0.0163432	526.389
eqtl-a-ENSG00000007944	MYLIP	rs7841189	31684	T	C	0.106758	0.0184241	6.85662e-09	0.00105859	33.5738
eqtl-a-ENSG00000007944	MYLIP	rs964184	31300	C	G	0.102136	0.0167392	1.0501e-09	0.00118803	37.2272
eqtl-a-ENSG00000007944	MYLIP	rs1265564	31240	C	A	0.0725461	0.0120359	1.66621e-09	0.0011616	36.3281
eqtl-a-ENSG00000007944	MYLIP	rs247617	31569	A	C	0.0781973	0.0127775	9.36936e-10	0.00118499	37.4511
eqtl-a-ENSG00000007968	E2F2	rs114352248	30547	T	C	0.167078	0.0223143	7.02587e-14	0.00183192	56.0588
eqtl-a-ENSG00000007968	E2F2	rs1172130	31684	A	G	0.0802265	0.0122231	5.25896e-11	0.00135782	43.077
eqtl-a-ENSG00000007968	E2F2	rs11587735	31569	C	A	0.0902321	0.0156988	9.05191e-09	0.00104538	33.034
eqtl-a-ENSG00000007968	E2F2	rs1354034	31684	C	T	-0.0745629	0.0122343	1.09711e-09	0.00117095	37.1415
eqtl-a-ENSG00000007968	E2F2	rs12212092	26412	T	C	-0.150645	0.0235851	1.68729e-10	0.00154228	40.7945
eqtl-a-ENSG00000007968	E2F2	rs6592965	31684	A	G	0.142312	0.0119045	6.15744e-33	0.00449021	142.9
eqtl-a-ENSG00000007968	E2F2	rs8073060	31185	A	T	0.126438	0.0128747	9.1791e-23	0.00308315	96.4391
eqtl-a-ENSG00000007968	E2F2	rs35033748	27324	C	T	0.0899397	0.0144505	4.84641e-10	0.00141572	38.7352
eqtl-a-ENSG00000007968	E2F2	rs9944715	31569	G	A	-0.0938822	0.0135605	4.4157e-12	0.00151599	47.9278
eqtl-a-ENSG00000007968	E2F2	rs16989695	24632	A	G	-0.0712206	0.0118919	2.10882e-09	0.00145404	35.8652
eqtl-a-ENSG00000007968	E2F2	rs117963839	27738	T	C	-0.135463	0.0157011	6.25461e-18	0.00267635	74.4303
eqtl-a-ENSG00000007968	E2F2	rs855791	27015	G	A	0.0696246	0.0119712	6.02726e-09	0.00125055	33.8234
eqtl-a-ENSG00000008018	PSMB1	rs4554352	1575	C	A	0.101983	0.012853	2.11544e-15	0.0384365	62.8774
eqtl-a-ENSG00000008018	PSMB1	rs10946271	31559	C	T	-0.362156	0.0115066	1e-200	0.0304335	990.535
eqtl-a-ENSG00000008018	PSMB1	rs9366235	25240	T	C	-0.169583	0.0123765	9.87643e-43	0.00738348	187.73
eqtl-a-ENSG00000008083	JARID2	rs115972027	23532	T	G	-0.354568	0.0462188	1.69863e-14	0.0024947	58.8471
eqtl-a-ENSG00000008083	JARID2	rs148916699	31559	T	C	-0.573402	0.0206928	5.26017e-169	0.0237529	767.808
eqtl-a-ENSG00000008083	JARID2	rs114822866	30740	T	G	-0.20428	0.0312795	6.53281e-11	0.00138556	42.6485
eqtl-a-ENSG00000008083	JARID2	rs116666415	27367	C	T	0.236527	0.0430065	3.80654e-08	0.00110404	30.2456
eqtl-a-ENSG00000008083	JARID2	rs149110519	25735	T	C	-0.164987	0.0266215	5.73311e-10	0.00149026	38.4061
eqtl-a-ENSG00000008083	JARID2	rs112441779	30929	T	C	-0.919173	0.0278884	1e-200	0.0339305	1086.22
eqtl-a-ENSG00000008083	JARID2	rs56388170	31355	T	G	0.0895459	0.0131057	8.35026e-12	0.00148668	46.6813
eqtl-a-ENSG00000008256	CYTH3	rs13325613	31355	T	G	-0.16198	0.0212421	2.42885e-14	0.00185104	58.1434
eqtl-a-ENSG00000008256	CYTH3	rs4502545	31355	A	G	0.116886	0.0154746	4.24033e-14	0.00181631	57.0504
eqtl-a-ENSG00000008256	CYTH3	rs6457374	30389	T	C	0.0882553	0.0137996	1.59919e-10	0.00134415	40.8997
eqtl-a-ENSG00000008256	CYTH3	rs852162	31349	T	C	0.0983948	0.0118844	1.24022e-16	0.00218181	68.5428
eqtl-a-ENSG00000008256	CYTH3	rs6958932	29413	G	A	-0.524508	0.0330382	9.2918e-57	0.00849624	252.024
eqtl-a-ENSG00000008283	CYB561	rs13325613	31355	T	G	-0.120899	0.0212615	1.29751e-08	0.00103016	32.3318
eqtl-a-ENSG00000008283	CYB561	rs6881706	31355	T	G	-0.0886551	0.0134304	4.0785e-11	0.00138778	43.5714
eqtl-a-ENSG00000008283	CYB561	rs1521	30773	T	C	0.0854549	0.0140613	1.22149e-09	0.00119876	36.9313
eqtl-a-ENSG00000008283	CYB561	rs4968775	31352	C	G	-0.176842	0.0118109	1.10561e-50	0.00709979	224.17
eqtl-a-ENSG00000008283	CYB561	rs2412973	30492	A	C	-0.0666941	0.0119173	2.18852e-08	0.00102609	31.3178
eqtl-a-ENSG00000008294	SPAG9	rs149007767	29863	T	C	0.109456	0.0166562	4.98425e-11	0.001444	43.1815
eqtl-a-ENSG00000008294	SPAG9	rs56388170	31141	T	G	0.111053	0.013094	2.23254e-17	0.00230452	71.9264
eqtl-a-ENSG00000008294	SPAG9	rs1006702	15425	G	T	-0.448073	0.049823	2.39718e-19	0.00521605	80.8689
eqtl-a-ENSG00000008294	SPAG9	rs8125	31355	T	C	0.353333	0.0213563	1.75106e-61	0.00865435	273.709
eqtl-a-ENSG00000008294	SPAG9	rs41456547	31352	G	T	0.160735	0.023819	1.49899e-11	0.00145037	45.5351
eqtl-a-ENSG00000008300	CELSR3	rs2286652	28168	A	G	-0.362248	0.018554	6.86436e-85	0.0133519	381.159
eqtl-a-ENSG00000008300	CELSR3	rs354033	30935	A	G	0.105794	0.0137132	1.21171e-14	0.00192026	59.5136
eqtl-a-ENSG00000008300	CELSR3	rs725660	30935	A	C	-0.0803688	0.0125226	1.3808e-10	0.00132971	41.1868
eqtl-a-ENSG00000008394	MGST1	rs1375493	31569	A	G	0.0755663	0.0119888	2.91561e-10	0.00125689	39.7262
eqtl-a-ENSG00000008394	MGST1	rs9880192	31569	C	G	-0.075331	0.01217	6.01645e-10	0.00121221	38.3124
eqtl-a-ENSG00000008394	MGST1	rs10098310	31569	A	G	-0.0925011	0.0120145	1.37151e-14	0.00187416	59.2727
eqtl-a-ENSG00000008394	MGST1	rs4149190	31676	A	T	-0.57357	0.0231522	1.71002e-135	0.0190074	613.707
eqtl-a-ENSG00000008394	MGST1	rs35979828	29836	T	C	-0.228224	0.0255771	4.53002e-19	0.00266147	79.6143
eqtl-a-ENSG00000008394	MGST1	rs2239630	31569	G	A	0.103973	0.0118801	2.09604e-18	0.0024204	76.5902
eqtl-a-ENSG00000008394	MGST1	rs11641016	31569	G	C	0.0820861	0.0146491	2.10189e-08	0.00099363	31.3971
eqtl-a-ENSG00000008394	MGST1	rs372883	31684	C	T	-0.124268	0.0118581	1.06979e-25	0.00345419	109.815
eqtl-a-ENSG00000008438	PGLYRP1	rs149110519	25735	T	C	0.359205	0.0264857	6.72822e-42	0.00709651	183.92
eqtl-a-ENSG00000008438	PGLYRP1	rs4727027	31185	A	G	-0.0721836	0.0123778	5.48984e-09	0.00108936	34.0065
eqtl-a-ENSG00000008438	PGLYRP1	rs56388170	31355	T	G	-0.184542	0.0130351	1.68112e-45	0.00635167	200.417
eqtl-a-ENSG00000008438	PGLYRP1	rs7846314	31569	T	A	-0.155767	0.0154923	8.76799e-24	0.00319205	101.086
eqtl-a-ENSG00000008438	PGLYRP1	rs12264390	31569	C	T	-0.119773	0.0145435	1.78649e-16	0.00214381	67.8192
eqtl-a-ENSG00000008438	PGLYRP1	rs8102495	31684	G	A	0.36371	0.0115036	1e-200	0.0305853	999.575
eqtl-a-ENSG00000008438	PGLYRP1	rs12151345	31300	T	C	0.106064	0.0118831	4.42486e-19	0.0025388	79.6615
eqtl-a-ENSG00000008441	NFIX	rs6592965	30935	A	G	0.0874437	0.0119419	2.43557e-13	0.00173025	53.6145
eqtl-a-ENSG00000008441	NFIX	rs11881865	29081	C	G	-0.216961	0.031239	3.7792e-12	0.00165592	48.2324
eqtl-a-ENSG00000008441	NFIX	rs8103751	17505	A	G	0.353709	0.0484738	2.94713e-13	0.00303247	53.2388
eqtl-a-ENSG00000008513	ST3GAL1	rs16905012	29498	A	G	-0.257011	0.0315262	3.5678e-16	0.00224797	66.4555
eqtl-a-ENSG00000008513	ST3GAL1	rs59413766	31563	A	C	-0.430404	0.0148212	2.07014e-185	0.0260229	843.254
eqtl-a-ENSG00000008513	ST3GAL1	rs115758847	31239	C	G	0.322711	0.0348689	2.1424e-20	0.00273442	85.6492
eqtl-a-ENSG00000008513	ST3GAL1	rs760328	31238	A	G	0.381853	0.0272355	1.1695e-44	0.00625337	196.559
eqtl-a-ENSG00000008513	ST3GAL1	rs8073060	31185	A	T	0.161433	0.0128469	3.25537e-36	0.00503789	157.892
eqtl-a-ENSG00000008516	MMP25	rs16895831	27074	T	C	0.0821121	0.0146026	1.87672e-08	0.00116653	31.6171
eqtl-a-ENSG00000008516	MMP25	rs149007767	29328	T	C	0.131387	0.0166449	2.94036e-15	0.00212001	62.3036
eqtl-a-ENSG00000008516	MMP25	rs6986779	24194	T	C	-0.068091	0.0124656	4.69743e-08	0.00123171	29.8344
eqtl-a-ENSG00000008516	MMP25	rs11466011	23722	T	C	0.568779	0.0387367	8.28514e-49	0.00900661	215.578
eqtl-a-ENSG00000008516	MMP25	rs2257295	23101	C	T	0.411506	0.011829	1e-200	0.0497794	1210.09
eqtl-a-ENSG00000008516	MMP25	rs2472684	22204	C	A	0.380119	0.0274381	1.20976e-43	0.00856963	191.908
eqtl-a-ENSG00000008516	MMP25	rs4794822	30436	T	C	0.0700352	0.0122467	1.07409e-08	0.00107335	32.7014
eqtl-a-ENSG00000008517	IL32	rs2497306	28533	C	A	-0.069773	0.011889	4.39491e-09	0.00120563	34.4393
eqtl-a-ENSG00000008517	IL32	rs4786364	21968	G	C	0.108529	0.0120407	1.99756e-19	0.00368463	81.236
eqtl-a-ENSG00000008517	IL32	rs56235931	23178	C	G	0.755508	0.0230005	1e-200	0.0444803	1078.86
eqtl-a-ENSG00000008517	IL32	rs12448662	24184	G	A	-0.429006	0.013551	1e-200	0.0397942	1002.19
eqtl-a-ENSG00000008517	IL32	rs224197	28135	G	A	0.136945	0.0196695	3.34965e-12	0.00171993	48.4702
eqtl-a-ENSG00000009335	UBE3C	rs73494997	31012	G	A	0.175154	0.0221014	2.28139e-15	0.00202112	62.8019
eqtl-a-ENSG00000009335	UBE3C	rs10949635	31465	T	G	-0.486225	0.0156418	1e-200	0.0297946	966.214
eqtl-a-ENSG00000009335	UBE3C	rs10479648	31355	C	T	-0.144608	0.0251445	8.86115e-09	0.00105374	33.0728
eqtl-a-ENSG00000009335	UBE3C	rs28712444	31026	G	A	0.190762	0.0222406	9.72076e-18	0.00236557	73.5636
eqtl-a-ENSG00000009790	TRAF3IP3	rs724286	31684	C	T	-0.20119	0.0143362	9.68278e-45	0.00617751	196.932
eqtl-a-ENSG00000009790	TRAF3IP3	rs12086634	31300	G	T	-0.454581	0.0143071	1e-200	0.0312456	1009.47
eqtl-a-ENSG00000009790	TRAF3IP3	rs766176	31555	C	T	-0.10066	0.0130117	1.02424e-14	0.00189302	59.8437
eqtl-a-ENSG00000009830	POMT2	rs12889974	30165	G	C	-0.159555	0.0199708	1.35613e-15	0.00211158	63.8265
eqtl-a-ENSG00000009830	POMT2	rs369901	30279	G	A	0.127831	0.0139009	3.7222e-20	0.00278506	84.5586
eqtl-a-ENSG00000009830	POMT2	rs8177537	30817	T	G	0.430591	0.0202325	1.66686e-100	0.0144845	452.9
eqtl-a-ENSG00000010030	ETV7	rs6906529	31313	G	A	0.488714	0.0143978	1e-200	0.0354895	1152.1
eqtl-a-ENSG00000010030	ETV7	rs236427	31430	C	T	0.105256	0.016294	1.04841e-10	0.00132592	41.7264
eqtl-a-ENSG00000010030	ETV7	rs6928048	29823	A	G	0.436349	0.0113692	1e-200	0.0470673	1472.92
eqtl-a-ENSG00000010030	ETV7	rs7310615	28164	G	C	-0.094369	0.0119106	2.31473e-15	0.00222398	62.7712
eqtl-a-ENSG00000010165	METTL13	rs75310447	21753	A	G	-0.365979	0.0462223	2.41379e-15	0.00287369	62.6858
eqtl-a-ENSG00000010165	METTL13	rs2224567	31352	G	A	-0.0881745	0.0118845	1.17842e-13	0.00175266	55.0423
eqtl-a-ENSG00000010165	METTL13	rs10798524	31354	T	C	0.369482	0.0115051	1e-200	0.0318462	1031.28
eqtl-a-ENSG00000010165	METTL13	rs7530758	31354	C	T	-0.154721	0.0123107	3.17395e-36	0.00501254	157.945
eqtl-a-ENSG00000010219	DYRK4	rs10849072	30599	A	T	-0.151373	0.0168575	2.71769e-19	0.00262821	80.6273
eqtl-a-ENSG00000010219	DYRK4	rs113449636	30264	C	T	0.193095	0.0307065	3.20752e-10	0.00130493	39.5415
eqtl-a-ENSG00000010219	DYRK4	rs4766260	30721	G	A	0.2939	0.0117027	3.5156e-139	0.0201171	630.665
eqtl-a-ENSG00000010270	STARD3NL	rs2240832	31469	C	T	-0.128604	0.0130611	7.10395e-23	0.00307136	96.9442
eqtl-a-ENSG00000010270	STARD3NL	rs9785016	30180	A	G	0.0818823	0.0139405	4.26432e-09	0.00114185	34.4981
eqtl-a-ENSG00000010270	STARD3NL	rs149007767	29863	T	C	-0.111468	0.0166552	2.18927e-11	0.00149767	44.789
eqtl-a-ENSG00000010270	STARD3NL	rs9638935	31355	C	A	-0.316295	0.0137107	9.39723e-118	0.0166897	532.154
eqtl-a-ENSG00000010278	CD9	rs1354034	31470	C	T	0.28135	0.0120193	3.52371e-121	0.0171136	547.908
eqtl-a-ENSG00000010278	CD9	rs505404	31355	G	T	0.12764	0.0142801	3.95549e-19	0.00254155	79.8883
eqtl-a-ENSG00000010278	CD9	rs216855	31132	G	A	0.0952619	0.0135937	2.42103e-12	0.00157497	49.1061
eqtl-a-ENSG00000010278	CD9	rs36007563	24164	C	T	1.07694	0.0341255	1e-200	0.0395836	995.839
eqtl-a-ENSG00000010278	CD9	rs11553699	29817	G	A	0.115067	0.0190253	1.46649e-09	0.0012253	36.5771
eqtl-a-ENSG00000010278	CD9	rs11064040	30558	A	G	-0.58403	0.0113585	1e-200	0.0796282	2643.63
eqtl-a-ENSG00000010292	NCAPD2	rs10774431	31017	C	T	-0.130215	0.0118547	4.54255e-28	0.00387485	120.646
eqtl-a-ENSG00000010292	NCAPD2	rs7133104	14458	G	A	0.298219	0.0471552	2.54548e-10	0.00275869	39.99
eqtl-a-ENSG00000010292	NCAPD2	rs12816349	30902	A	G	0.321591	0.0137667	1.09144e-120	0.0173524	545.657
eqtl-a-ENSG00000010292	NCAPD2	rs2286721	31567	A	G	-0.763137	0.0139889	1e-200	0.0861544	2975.85
eqtl-a-ENSG00000010295	IFFO1	rs149007767	29114	T	C	-0.133234	0.0166439	1.19261e-15	0.00219616	64.0752
eqtl-a-ENSG00000010295	IFFO1	rs7297283	30601	G	C	-0.422705	0.0131617	1e-200	0.0326075	1031.39
eqtl-a-ENSG00000010295	IFFO1	rs11064282	26840	G	T	-0.367214	0.0330113	9.58738e-29	0.00458916	123.732
eqtl-a-ENSG00000010327	STAB1	rs141094656	21415	C	T	-0.4826	0.0428361	1.92265e-29	0.0058921	126.915
eqtl-a-ENSG00000010327	STAB1	rs12478601	31086	T	C	0.074495	0.0120219	5.76235e-10	0.00123369	38.3955
eqtl-a-ENSG00000010327	STAB1	rs75482444	7142	C	A	-0.315752	0.0520193	1.27909e-09	0.00513226	36.8334
eqtl-a-ENSG00000010327	STAB1	rs3821831	31470	T	C	0.0891552	0.0124944	9.65162e-13	0.00161534	50.9137
eqtl-a-ENSG00000010327	STAB1	rs352155	27096	C	T	-0.976429	0.0295219	1e-200	0.038806	1093.86
eqtl-a-ENSG00000010327	STAB1	rs1847472	31086	A	C	0.0819187	0.0127077	1.14541e-10	0.00133502	41.5532
eqtl-a-ENSG00000010327	STAB1	rs149007767	29863	T	C	-0.170534	0.0166197	1.05609e-24	0.00351329	105.28
eqtl-a-ENSG00000010327	STAB1	rs35979828	29622	T	C	-0.183047	0.0256028	8.70362e-13	0.00172261	51.1118
eqtl-a-ENSG00000010327	STAB1	rs2239630	31355	G	A	0.144269	0.0118502	4.24424e-34	0.00470479	148.206
eqtl-a-ENSG00000010327	STAB1	rs13333054	31470	T	C	0.0932258	0.0145558	1.50761e-10	0.00130178	41.0178
eqtl-a-ENSG00000010327	STAB1	rs913678	31086	C	T	0.0864178	0.0128839	1.98381e-11	0.00144517	44.9867
eqtl-a-ENSG00000010327	STAB1	rs2902940	31355	G	A	0.129672	0.0132884	1.70137e-22	0.00302777	95.2181
eqtl-a-ENSG00000010539	ZNF200	rs12466022	27185	A	C	-0.0746399	0.0135522	3.63354e-08	0.00111457	30.3313
eqtl-a-ENSG00000010539	ZNF200	rs149007767	29863	T	C	0.120956	0.0166505	3.75232e-13	0.00176401	52.7681
eqtl-a-ENSG00000010539	ZNF200	rs7846314	31355	T	A	0.0872896	0.0155303	1.90301e-08	0.00100652	31.5891
eqtl-a-ENSG00000010539	ZNF200	rs6501166	31347	C	G	0.217929	0.0118296	8.6856e-76	0.0107107	339.361
eqtl-a-ENSG00000010539	ZNF200	rs2741916	31470	A	G	0.350174	0.0115451	1e-200	0.0284028	919.909
eqtl-a-ENSG00000010539	ZNF200	rs2179016	27883	G	C	-0.0790009	0.0125752	3.33818e-10	0.00141345	39.4642
eqtl-a-ENSG00000010610	CD4	rs2524054	30488	C	A	-0.0851221	0.0137607	6.17874e-10	0.00125352	38.2627
eqtl-a-ENSG00000010610	CD4	rs7296859	30902	G	C	-0.345248	0.0125524	1.54525e-166	0.0238956	756.451
eqtl-a-ENSG00000010610	CD4	rs2855535	29989	C	T	-0.330496	0.0337072	1.07349e-22	0.00319547	96.1298
eqtl-a-ENSG00000010610	CD4	rs1050629	31181	A	G	-0.3885	0.0336857	8.97429e-31	0.00424768	133.003
eqtl-a-ENSG00000010626	LRRC23	rs11064426	29469	C	A	0.493676	0.0122806	1e-200	0.0519869	1615.9
eqtl-a-ENSG00000010626	LRRC23	rs11064462	25331	A	G	-0.194137	0.0319158	1.17951e-09	0.00145854	36.9974
eqtl-a-ENSG00000010626	LRRC23	rs7299785	28332	C	T	-0.252771	0.0378043	2.28718e-11	0.00157547	44.7035
eqtl-a-ENSG00000010810	FYN	rs1067141	31184	C	T	-0.103944	0.0144213	5.68591e-13	0.00166316	51.9472
eqtl-a-ENSG00000010810	FYN	rs1474466	31565	G	A	-0.144223	0.0118545	4.70435e-34	0.00466729	148.005
eqtl-a-ENSG00000010810	FYN	rs10423726	14710	A	C	0.0716818	0.0121119	3.25087e-09	0.00237546	35.0215
eqtl-a-ENSG00000011007	ELOA	rs190085468	10332	G	A	-0.271269	0.048715	2.56791e-08	0.00299219	31.0021
eqtl-a-ENSG00000011007	ELOA	rs140475877	25692	T	C	0.233015	0.0267078	2.67116e-18	0.00295399	76.1128
eqtl-a-ENSG00000011007	ELOA	rs11580461	31021	A	T	-0.396317	0.0130945	1e-200	0.0286822	915.966
eqtl-a-ENSG00000011021	CLCN6	rs4845876	31684	C	A	-0.219281	0.0129142	1.15878e-64	0.00901764	288.297
eqtl-a-ENSG00000011021	CLCN6	rs17376426	29227	T	C	-0.16689	0.029199	1.09189e-08	0.00111649	32.6659
eqtl-a-ENSG00000011021	CLCN6	rs114941496	28587	A	G	0.879524	0.0246914	1e-200	0.0424986	1268.74
eqtl-a-ENSG00000011105	TSPAN9	rs1434282	31684	T	C	-0.0996415	0.013108	2.92954e-14	0.00182044	57.7804
eqtl-a-ENSG00000011105	TSPAN9	rs4670221	31684	G	C	-0.0793	0.0126127	3.22827e-10	0.00124609	39.5278
eqtl-a-ENSG00000011105	TSPAN9	rs1354034	31684	C	T	0.482322	0.0115581	1e-200	0.0520984	1741.3
eqtl-a-ENSG00000011105	TSPAN9	rs114694170	30031	C	T	0.15969	0.0266956	2.20689e-09	0.00119012	35.7806
eqtl-a-ENSG00000011105	TSPAN9	rs7075195	31569	G	A	0.118175	0.0120128	7.78395e-23	0.00305614	96.7688
eqtl-a-ENSG00000011105	TSPAN9	rs11602954	26110	A	G	0.188257	0.0144814	1.22659e-38	0.00643091	168.985
eqtl-a-ENSG00000011105	TSPAN9	rs10876550	31684	A	G	0.165522	0.012021	3.89404e-43	0.00594839	189.585
eqtl-a-ENSG00000011105	TSPAN9	rs11553699	30031	G	A	0.150241	0.019008	2.70085e-15	0.00207602	62.4705
eqtl-a-ENSG00000011105	TSPAN9	rs71577846	30542	C	T	0.225166	0.0304673	1.46622e-13	0.00178511	54.6147
eqtl-a-ENSG00000011105	TSPAN9	rs2950393	31569	A	G	0.0864065	0.0127648	1.29688e-11	0.00144935	45.8181
eqtl-a-ENSG00000011105	TSPAN9	rs71458049	31231	A	G	-0.256949	0.025203	2.07874e-24	0.00331711	103.935
eqtl-a-ENSG00000011105	TSPAN9	rs10512472	31684	C	T	0.374414	0.015201	5.91562e-134	0.0187881	606.642
eqtl-a-ENSG00000011105	TSPAN9	rs11082304	31300	T	G	0.103537	0.0118718	2.74789e-18	0.00242415	76.0554
eqtl-a-ENSG00000011105	TSPAN9	rs11696739	31684	A	G	-0.0677218	0.0123461	4.12534e-08	0.000948736	30.0864
eqtl-a-ENSG00000011105	TSPAN9	rs13042885	31569	T	C	-0.101394	0.0131675	1.35644e-14	0.00187474	59.2912
eqtl-a-ENSG00000011114	BTBD7	rs10144067	30152	T	C	0.0898364	0.0120565	9.23634e-14	0.00183801	55.5179
eqtl-a-ENSG00000011114	BTBD7	rs10140069	30158	G	A	0.121762	0.0127205	1.04641e-21	0.00302897	91.6192
eqtl-a-ENSG00000011114	BTBD7	rs10147990	31684	A	G	-0.268006	0.0116977	3.60579e-116	0.0162972	524.881
eqtl-a-ENSG00000011198	ABHD5	rs28498283	26953	T	A	0.0879843	0.0136471	1.14091e-10	0.00153976	41.5621
eqtl-a-ENSG00000011198	ABHD5	rs114302694	31181	G	T	-0.253468	0.0349808	4.2924e-13	0.00168099	52.5
eqtl-a-ENSG00000011198	ABHD5	rs76958399	31240	T	G	-0.391352	0.0353554	1.7697e-28	0.00390672	122.517
eqtl-a-ENSG00000011198	ABHD5	rs55659203	31568	G	A	-0.549402	0.0262945	6.04644e-97	0.0136408	436.539
eqtl-a-ENSG00000011198	ABHD5	rs77526211	29277	A	G	-0.208468	0.0292185	9.6917e-13	0.00173573	50.9018
eqtl-a-ENSG00000011295	TTC19	rs12451376	21339	C	G	-0.169051	0.0163908	6.1038e-25	0.00496023	106.364
eqtl-a-ENSG00000011295	TTC19	rs2535613	26487	G	A	0.366222	0.011822	1e-200	0.0349637	959.564
eqtl-a-ENSG00000011295	TTC19	rs62072376	8749	A	G	0.331446	0.050075	3.6166e-11	0.0049826	43.801
eqtl-a-ENSG00000011376	LARS2	rs2138209	31181	C	T	-0.416693	0.0124343	1e-200	0.0347643	1122.95
eqtl-a-ENSG00000011376	LARS2	rs114078070	27709	G	T	-0.25043	0.0423309	3.29868e-09	0.0012615	34.9966
eqtl-a-ENSG00000011376	LARS2	rs77926264	29272	A	G	0.314438	0.0347303	1.38325e-19	0.00279245	81.964
eqtl-a-ENSG00000011405	PIK3C2A	rs448671	26196	G	T	-0.0842678	0.0135463	4.94629e-10	0.00147505	38.6945
eqtl-a-ENSG00000011405	PIK3C2A	rs11024110	26080	A	T	-0.40354	0.0124059	1e-200	0.0389886	1057.99
eqtl-a-ENSG00000011405	PIK3C2A	rs7108578	26196	C	T	0.13455	0.0150334	3.55468e-19	0.00304854	80.0977
eqtl-a-ENSG00000011422	PLAUR	rs3774937	31355	C	T	0.0808199	0.0127346	2.20409e-10	0.00128293	40.2753
eqtl-a-ENSG00000011422	PLAUR	rs56330463	31355	C	T	-0.170737	0.0119814	4.46992e-46	0.00643472	203.054
eqtl-a-ENSG00000011422	PLAUR	rs56388170	31141	T	G	-0.0948046	0.0131031	4.64195e-13	0.00167822	52.3459
eqtl-a-ENSG00000011422	PLAUR	rs77526211	29063	A	G	0.191511	0.0292267	5.66239e-11	0.00147518	42.9337
eqtl-a-ENSG00000011422	PLAUR	rs116869386	16096	A	G	0.120063	0.0210324	1.14041e-08	0.00202043	32.5827
eqtl-a-ENSG00000011422	PLAUR	rs4760	30333	G	A	0.199316	0.017283	9.05733e-31	0.00436547	132.99
eqtl-a-ENSG00000011422	PLAUR	rs56681946	31023	C	T	0.118559	0.0122554	3.88866e-22	0.00300761	93.5807
eqtl-a-ENSG00000012061	ERCC1	rs149110519	25521	T	C	0.153613	0.0266264	7.97425e-09	0.00130247	33.281
eqtl-a-ENSG00000012061	ERCC1	rs4511641	31141	C	A	0.0718333	0.0120578	2.55971e-09	0.00113838	35.4885
eqtl-a-ENSG00000012061	ERCC1	rs3212985	31350	G	C	0.277519	0.0146681	7.8343e-80	0.0112894	357.94
eqtl-a-ENSG00000012061	ERCC1	rs4572514	31010	C	T	-0.495187	0.015998	1e-200	0.0299703	958.03
eqtl-a-ENSG00000012124	CD22	rs17056278	31569	G	C	-0.175218	0.0243915	6.77954e-13	0.00163196	51.6004
eqtl-a-ENSG00000012124	CD22	rs34794906	27494	C	T	-0.0881082	0.0128421	6.83754e-12	0.00170915	47.0683
eqtl-a-ENSG00000012124	CD22	rs11065987	31185	G	A	-0.0852209	0.0122366	3.29306e-12	0.00155292	48.5001
eqtl-a-ENSG00000012124	CD22	rs3540	31684	A	G	0.0735211	0.0128025	9.32331e-09	0.00103978	32.9767
eqtl-a-ENSG00000012124	CD22	rs12453507	31569	G	C	-0.0957065	0.0118776	7.78037e-16	0.00205245	64.9229
eqtl-a-ENSG00000012124	CD22	rs7210990	31569	A	C	0.0785429	0.0118929	3.99669e-11	0.00137968	43.6125
eqtl-a-ENSG00000012124	CD22	rs12327820	26609	C	A	0.302255	0.0185224	7.32656e-60	0.0099083	266.269
eqtl-a-ENSG00000012124	CD22	rs4810485	31300	G	T	-0.117043	0.013652	1.00647e-17	0.0023428	73.4972
eqtl-a-ENSG00000012223	LTF	rs1375493	31569	A	G	0.153458	0.0119359	7.87771e-38	0.00520883	165.288
eqtl-a-ENSG00000012223	LTF	rs181225830	17424	A	G	-0.382933	0.0541486	1.52721e-12	0.00286206	50.0059
eqtl-a-ENSG00000012223	LTF	rs2451258	31684	T	C	-0.136318	0.0127615	1.23566e-26	0.00358841	114.097
eqtl-a-ENSG00000012223	LTF	rs3735485	30971	G	A	-0.0987044	0.0161005	8.76577e-10	0.00121203	37.5808
eqtl-a-ENSG00000012223	LTF	rs7846314	31569	T	A	-0.0936351	0.0155277	1.6355e-09	0.00115054	36.361
eqtl-a-ENSG00000012223	LTF	rs13289095	28587	T	G	0.144319	0.0183072	3.19595e-15	0.00216916	62.1402
eqtl-a-ENSG00000012223	LTF	rs1012068	31300	G	T	-0.123688	0.0132731	1.17652e-20	0.0027667	86.8326
eqtl-a-ENSG00000012232	EXTL3	rs10187424	31684	C	T	-0.0939517	0.0120297	5.70953e-15	0.00192143	60.9919
eqtl-a-ENSG00000012232	EXTL3	rs56330463	31569	C	T	-0.0765348	0.0120501	2.13639e-10	0.00127621	40.3375
eqtl-a-ENSG00000012232	EXTL3	rs56388170	31355	T	G	-0.155306	0.0130621	1.33414e-32	0.00448838	141.359
eqtl-a-ENSG00000012232	EXTL3	rs149007767	30077	T	C	-0.174078	0.0166171	1.11584e-25	0.00363547	109.736
eqtl-a-ENSG00000012232	EXTL3	rs13258975	31560	A	G	0.0925959	0.0162646	1.2483e-08	0.00102592	32.4093
eqtl-a-ENSG00000012232	EXTL3	rs2731439	31569	T	C	0.139032	0.0124598	6.51478e-29	0.00392859	124.503
eqtl-a-ENSG00000012232	EXTL3	rs77526211	29277	A	G	-0.209589	0.0292179	7.31644e-13	0.00175449	51.4528
eqtl-a-ENSG00000012660	ELOVL5	rs45621538	29078	C	T	-0.168185	0.0252045	2.50957e-11	0.00152894	44.5234
eqtl-a-ENSG00000012660	ELOVL5	rs113274699	31472	T	C	0.335751	0.0181945	4.89666e-76	0.0107042	340.508
eqtl-a-ENSG00000012660	ELOVL5	rs35979828	29836	T	C	0.140763	0.0256217	3.93378e-08	0.0010106	30.1809
eqtl-a-ENSG00000012779	ALOX5	rs12478601	31300	T	C	0.0679934	0.0120246	1.5621e-08	0.00102048	31.9716
eqtl-a-ENSG00000012779	ALOX5	rs56388170	31355	T	G	-0.113784	0.0130924	3.59253e-18	0.0024031	75.5259
eqtl-a-ENSG00000012779	ALOX5	rs35300270	31355	T	C	-0.377516	0.0245202	1.7358e-53	0.00750317	237.025
eqtl-a-ENSG00000012779	ALOX5	rs117131030	15407	T	C	-0.303695	0.044054	5.4325e-12	0.00307503	47.5169
eqtl-a-ENSG00000012779	ALOX5	rs61854878	25548	T	G	0.402618	0.0434896	2.09074e-20	0.00334352	85.7001
eqtl-a-ENSG00000012779	ALOX5	rs4949006	31684	T	C	0.31782	0.0118458	1.44544e-158	0.0222145	719.791
eqtl-a-ENSG00000012822	CALCOCO1	rs9480866	31684	T	C	0.109405	0.0161696	1.32404e-11	0.00144281	45.7771
eqtl-a-ENSG00000012822	CALCOCO1	rs149007767	30077	T	C	0.153286	0.0166316	3.07256e-20	0.00281629	84.9392
eqtl-a-ENSG00000012822	CALCOCO1	rs11170657	31684	G	A	-0.234542	0.0174686	4.22377e-41	0.00565745	180.259
eqtl-a-ENSG00000012822	CALCOCO1	rs7210990	31569	A	C	-0.0740625	0.0118949	4.76672e-10	0.00122654	38.7657
eqtl-a-ENSG00000013016	EHD3	rs2365214	31568	C	T	0.111414	0.0125696	7.71969e-19	0.00248262	78.5614
eqtl-a-ENSG00000013016	EHD3	rs655029	31234	A	G	-0.273938	0.0132209	2.28665e-95	0.0135589	429.294
eqtl-a-ENSG00000013016	EHD3	rs1354034	31684	C	T	0.285874	0.0120117	3.35738e-125	0.0175633	566.387
eqtl-a-ENSG00000013016	EHD3	rs10820606	26161	C	A	-0.206823	0.0138892	3.77051e-50	0.00840472	221.723
eqtl-a-ENSG00000013016	EHD3	rs505404	31569	G	T	0.118315	0.0142858	1.21116e-16	0.00216804	68.5872
eqtl-a-ENSG00000013288	MAN2B2	rs11937713	27274	T	C	-0.729651	0.0201219	1e-200	0.0459933	1314.8
eqtl-a-ENSG00000013288	MAN2B2	rs12695	31569	G	C	-0.152136	0.0160228	2.20191e-21	0.00284766	90.1487
eqtl-a-ENSG00000013288	MAN2B2	rs192170695	15779	C	A	0.218063	0.0399558	4.83159e-08	0.00188411	29.7817
eqtl-a-ENSG00000013306	SLC25A39	rs3896594	31355	G	T	0.0759576	0.0122637	5.88044e-10	0.00122197	38.3594
eqtl-a-ENSG00000013306	SLC25A39	rs1354034	31470	C	T	-0.0786388	0.0122325	1.2878e-10	0.00131153	41.3253
eqtl-a-ENSG00000013306	SLC25A39	rs628751	31470	A	C	-0.0861752	0.0118821	4.09449e-13	0.00166862	52.5957
eqtl-a-ENSG00000013306	SLC25A39	rs6592965	31470	A	G	0.0946449	0.0119381	2.23049e-15	0.00199325	62.8487
eqtl-a-ENSG00000013306	SLC25A39	rs8073060	30971	A	T	0.189457	0.0128198	2.0193e-49	0.00700248	218.389
eqtl-a-ENSG00000013306	SLC25A39	rs12601548	31470	T	C	0.172981	0.0120339	7.49204e-47	0.00652297	206.612
eqtl-a-ENSG00000013306	SLC25A39	rs35033748	27110	C	T	-0.0816821	0.0144539	1.59151e-08	0.00117664	31.9339
eqtl-a-ENSG00000013374	NUB1	rs740512	26304	G	A	-0.0995718	0.0128389	8.80643e-15	0.00228141	60.1429
eqtl-a-ENSG00000013374	NUB1	rs405281	31256	A	G	-0.248275	0.0118651	3.1703e-97	0.0138149	437.82
eqtl-a-ENSG00000013374	NUB1	rs113920358	26912	T	C	-0.292219	0.0186991	4.73696e-55	0.00899303	244.199
eqtl-a-ENSG00000013374	NUB1	rs11189181	31256	G	A	-0.0941227	0.012995	4.38834e-13	0.00167562	52.4576
eqtl-a-ENSG00000013374	NUB1	rs653178	28105	T	C	-0.0756424	0.0119248	2.2475e-10	0.00142963	40.2344
eqtl-a-ENSG00000013523	ANGEL1	rs6574316	26606	T	G	-0.275244	0.0121848	5.55904e-113	0.0188178	510.23
eqtl-a-ENSG00000013523	ANGEL1	rs10133337	26488	T	A	-0.292665	0.0130362	1.2735e-111	0.0186726	503.972
eqtl-a-ENSG00000013523	ANGEL1	rs4903489	26494	T	C	0.426972	0.0139955	1e-200	0.0339375	930.656
eqtl-a-ENSG00000013561	RNF14	rs3761758	30519	T	G	-0.152195	0.0170055	3.56123e-19	0.00261766	80.0928
eqtl-a-ENSG00000013561	RNF14	rs252108	30277	G	A	-0.530587	0.0150924	1e-200	0.03922	1235.86
eqtl-a-ENSG00000013561	RNF14	rs7734658	30601	C	T	0.383534	0.0154578	6.71429e-136	0.0197209	615.579
eqtl-a-ENSG00000013573	DDX11	rs147981800	17693	T	C	-0.631902	0.0498979	9.36052e-37	0.00898286	160.356
eqtl-a-ENSG00000013573	DDX11	rs35040	26278	A	T	-0.683836	0.0106015	1e-200	0.136692	4160.41
eqtl-a-ENSG00000013573	DDX11	rs33217	25950	G	C	0.318152	0.0202894	2.04644e-55	0.00938637	245.865
eqtl-a-ENSG00000013573	DDX11	rs35051	26395	A	C	0.444311	0.013571	1e-200	0.0390248	1071.81
eqtl-a-ENSG00000013573	DDX11	rs10843987	26395	T	G	0.129445	0.011874	1.13501e-27	0.00448233	118.835
eqtl-a-ENSG00000013573	DDX11	rs117776622	24644	C	T	0.169089	0.0303218	2.4555e-08	0.00126027	31.0946
eqtl-a-ENSG00000013725	CD6	rs6679677	29781	A	C	0.112764	0.0192282	4.50754e-09	0.00115351	34.3902
eqtl-a-ENSG00000013725	CD6	rs7578575	31684	A	T	0.119649	0.0131679	1.02376e-19	0.00259905	82.5577
eqtl-a-ENSG00000013725	CD6	rs9270965	24117	G	A	-0.111135	0.0126042	1.17355e-18	0.00321329	77.7383
eqtl-a-ENSG00000013725	CD6	rs72928038	29113	A	G	-0.0898395	0.0162939	3.51172e-08	0.00104314	30.3987
eqtl-a-ENSG00000013725	CD6	rs34383631	31355	T	C	-0.362353	0.0119724	1e-200	0.028385	915.954
eqtl-a-ENSG00000013725	CD6	rs477537	31231	C	A	0.102292	0.0122968	8.88587e-17	0.00221081	69.1945
eqtl-a-ENSG00000013725	CD6	rs55753183	31563	C	A	-0.156928	0.0125247	5.14162e-36	0.00494918	156.978
eqtl-a-ENSG00000013810	TACC3	rs146594798	10333	T	C	0.297845	0.0438034	1.04906e-11	0.00445451	46.2254
eqtl-a-ENSG00000013810	TACC3	rs13112920	9825	C	T	0.0921605	0.0146414	3.08589e-10	0.00401647	39.6128
eqtl-a-ENSG00000013810	TACC3	rs10010688	10896	T	A	-0.131227	0.0129379	3.57437e-24	0.00935342	102.858
eqtl-a-ENSG00000013810	TACC3	rs6852065	14263	T	C	0.378939	0.011622	1e-200	0.0693657	1062.96
eqtl-a-ENSG00000013810	TACC3	rs149110519	10586	T	C	-0.178663	0.0266153	1.90941e-11	0.00423867	45.0531
eqtl-a-ENSG00000014216	CAPN1	rs585210	31565	C	G	0.224138	0.0118886	2.76567e-79	0.0111353	355.42
eqtl-a-ENSG00000014216	CAPN1	rs2285346	28576	A	G	-0.153637	0.0144288	1.78156e-26	0.00395194	113.371
eqtl-a-ENSG00000014216	CAPN1	rs72932837	31569	T	C	-0.43205	0.0139484	1e-200	0.0294955	959.382
eqtl-a-ENSG00000014257	ACP3	rs12466022	27399	A	C	-0.0820955	0.0135491	1.36801e-09	0.00133814	36.7101
eqtl-a-ENSG00000014257	ACP3	rs13067357	30507	T	C	-0.229104	0.0329357	3.49543e-12	0.00158359	48.3841
eqtl-a-ENSG00000014257	ACP3	rs3914905	31569	G	A	-0.483887	0.0155263	1e-200	0.029849	971.235
eqtl-a-ENSG00000014257	ACP3	rs2010811	31177	A	G	-0.179614	0.0135332	3.35583e-40	0.00561821	176.137
eqtl-a-ENSG00000014257	ACP3	rs71315648	19424	C	T	0.485068	0.0467148	2.95053e-25	0.00552018	107.808
eqtl-a-ENSG00000014257	ACP3	rs2998286	31569	C	T	0.0879351	0.0143275	8.3778e-10	0.0011918	37.6666
eqtl-a-ENSG00000014257	ACP3	rs7210990	31569	A	C	-0.0969176	0.0118833	3.46338e-16	0.0021026	66.5126
eqtl-a-ENSG00000014824	SLC30A9	rs111311484	24593	T	C	0.21612	0.0351513	7.83664e-10	0.00153472	37.7983
eqtl-a-ENSG00000014824	SLC30A9	rs139876401	23892	G	A	-0.936005	0.038251	3.06902e-132	0.0244494	598.735
eqtl-a-ENSG00000014824	SLC30A9	rs6816870	30820	T	G	0.28295	0.0261746	3.08674e-27	0.00377731	116.851
eqtl-a-ENSG00000014914	MTMR11	rs112111167	30538	A	G	-0.276588	0.022345	3.42926e-35	0.0049922	153.207
eqtl-a-ENSG00000014914	MTMR11	rs72692819	29984	C	G	0.397875	0.0230392	7.9965e-67	0.00984851	298.215
eqtl-a-ENSG00000014914	MTMR11	rs6700343	31684	A	G	0.142862	0.0248403	8.86115e-09	0.00104286	33.0744
eqtl-a-ENSG00000014914	MTMR11	rs1375493	31569	A	G	0.075069	0.011989	3.81048e-10	0.00124038	39.2038
eqtl-a-ENSG00000014914	MTMR11	rs2228467	29452	C	T	0.167694	0.0239885	2.73716e-12	0.00165651	48.8652
eqtl-a-ENSG00000014914	MTMR11	rs3733018	31355	C	A	-0.0934266	0.0123854	4.58564e-14	0.00181145	56.8975
eqtl-a-ENSG00000014914	MTMR11	rs2229094	30602	C	T	-0.0830359	0.013335	4.75445e-10	0.00126545	38.7719
eqtl-a-ENSG00000014914	MTMR11	rs4917014	31300	G	T	-0.0841437	0.0127773	4.53628e-11	0.00138363	43.3648
eqtl-a-ENSG00000014914	MTMR11	rs149007767	30077	T	C	0.112391	0.0166548	1.49692e-11	0.00151179	45.536
eqtl-a-ENSG00000014914	MTMR11	rs10098310	31569	A	G	-0.0842365	0.0120188	2.40713e-12	0.00155361	49.1192
eqtl-a-ENSG00000014914	MTMR11	rs10980800	31684	C	T	0.115561	0.0142623	5.3889e-16	0.00206778	65.6472
eqtl-a-ENSG00000014914	MTMR11	rs35979828	29836	T	C	0.17834	0.0256052	3.28398e-12	0.00162329	48.5079
eqtl-a-ENSG00000014914	MTMR11	rs1800973	28627	A	C	0.150653	0.023909	2.95733e-10	0.00138502	39.7011
eqtl-a-ENSG00000014914	MTMR11	rs7178572	31684	G	A	0.0836086	0.0128692	8.2054e-11	0.0013304	42.2057
eqtl-a-ENSG00000014914	MTMR11	rs13333054	31684	T	C	-0.154026	0.0145192	2.72396e-26	0.00353934	112.532
eqtl-a-ENSG00000014914	MTMR11	rs7212590	31569	T	C	0.202865	0.0207187	1.22603e-22	0.00302769	95.8654
eqtl-a-ENSG00000014914	MTMR11	rs4142441	31599	G	A	0.171519	0.016336	8.71164e-26	0.00347654	110.231
eqtl-a-ENSG00000014914	MTMR11	rs17196752	31684	T	C	-0.101558	0.0148253	7.36377e-12	0.0014789	46.9239
eqtl-a-ENSG00000017483	SLC38A5	rs3896594	9188	G	T	0.0694989	0.0122664	1.46511e-08	0.00348166	32.0942
eqtl-a-ENSG00000017483	SLC38A5	rs6592965	9188	A	G	-0.399928	0.0114813	1e-200	0.116652	1213.07
eqtl-a-ENSG00000017483	SLC38A5	rs225245	9188	G	A	-0.135935	0.0119344	4.67951e-30	0.0139236	129.708
eqtl-a-ENSG00000017797	RALBP1	rs2594836	31569	A	G	-0.0801051	0.013722	5.29578e-09	0.00107834	34.0767
eqtl-a-ENSG00000017797	RALBP1	rs72941910	26376	A	G	-0.250838	0.0254772	7.14661e-23	0.00366169	96.9282
eqtl-a-ENSG00000017797	RALBP1	rs117549632	31230	C	T	1.03652	0.0207312	1e-200	0.0741127	2499.65
eqtl-a-ENSG00000017797	RALBP1	rs12150726	31684	A	G	0.108463	0.0184144	3.86198e-09	0.00109379	34.6913
eqtl-a-ENSG00000017797	RALBP1	rs62088916	25309	T	C	0.667196	0.0437419	1.57253e-52	0.00910883	232.636
eqtl-a-ENSG00000017797	RALBP1	rs11876700	31569	G	C	0.453951	0.0226838	4.32912e-89	0.0125271	400.46
eqtl-a-ENSG00000017797	RALBP1	rs116953370	26670	G	T	-0.252008	0.0457846	3.70851e-08	0.00113468	30.294
eqtl-a-ENSG00000018280	SLC11A1	rs62182121	29949	C	T	-0.950675	0.0371766	3.12608e-144	0.0213679	653.877
eqtl-a-ENSG00000018280	SLC11A1	rs10187424	31684	C	T	0.107017	0.0120219	5.50427e-19	0.00249479	79.2377
eqtl-a-ENSG00000018280	SLC11A1	rs13004810	7917	T	C	0.394403	0.0533236	1.39927e-13	0.00686262	54.693
eqtl-a-ENSG00000018280	SLC11A1	rs17572109	28802	A	G	0.49284	0.0144185	1e-200	0.0389834	1168.27
eqtl-a-ENSG00000018280	SLC11A1	rs111995121	31197	G	T	0.781912	0.0380815	1.10129e-93	0.0133335	421.56
eqtl-a-ENSG00000018280	SLC11A1	rs12472559	8144	G	A	0.264239	0.0365162	4.61424e-13	0.00638854	52.3499
eqtl-a-ENSG00000018280	SLC11A1	rs3774937	31569	C	T	-0.0695526	0.0127393	4.76672e-08	0.000943333	29.8063
eqtl-a-ENSG00000018280	SLC11A1	rs56330463	31569	C	T	-0.0658972	0.0120545	4.59272e-08	0.000945723	29.8819
eqtl-a-ENSG00000018280	SLC11A1	rs149110519	25735	T	C	0.429892	0.026411	1.43747e-59	0.0101901	264.92
eqtl-a-ENSG00000018280	SLC11A1	rs149007767	30077	T	C	-0.122404	0.0166498	1.95569e-13	0.00179374	54.0436
eqtl-a-ENSG00000018280	SLC11A1	rs56388170	31355	T	G	-0.0999713	0.0131003	2.32595e-14	0.00185385	58.2318
eqtl-a-ENSG00000018280	SLC11A1	rs13277976	31569	T	A	-0.10822	0.014479	7.76784e-14	0.00176648	55.8612
eqtl-a-ENSG00000018699	TTC27	rs112802653	29141	G	A	0.167899	0.0304712	3.58831e-08	0.00104078	30.359
eqtl-a-ENSG00000018699	TTC27	rs3818265	30847	T	C	-0.173797	0.0132104	1.57181e-39	0.00557968	173.071
eqtl-a-ENSG00000018699	TTC27	rs34549288	31172	C	T	-0.578877	0.01728	1e-200	0.0347504	1122.17
eqtl-a-ENSG00000019102	VSIG2	rs1354034	31684	C	T	0.197632	0.0121369	1.28617e-59	0.00829926	265.138
eqtl-a-ENSG00000019102	VSIG2	rs10761741	31684	T	G	0.0846487	0.0120346	2.01002e-12	0.00155905	49.4709
eqtl-a-ENSG00000019102	VSIG2	rs12293621	31684	C	A	0.152212	0.0135422	2.59956e-29	0.00397147	126.326
eqtl-a-ENSG00000019102	VSIG2	rs9915021	31569	T	C	0.143416	0.0251996	1.26299e-08	0.00102495	32.3877
eqtl-a-ENSG00000019169	MARCO	rs141094656	21629	C	T	-0.466286	0.0428489	1.40152e-27	0.00544525	118.409
eqtl-a-ENSG00000019169	MARCO	rs2630709	31569	T	A	-0.0832371	0.0118837	2.48428e-12	0.00155166	49.0572
eqtl-a-ENSG00000019169	MARCO	rs72839635	27980	T	C	-0.361365	0.0345163	1.19152e-25	0.0039021	109.601
eqtl-a-ENSG00000019169	MARCO	rs72834477	31180	T	C	-0.344451	0.0206241	1.27614e-62	0.00886668	278.918
eqtl-a-ENSG00000019169	MARCO	rs185273710	3252	A	G	0.218824	0.0364331	1.8992e-09	0.0109712	36.0521
eqtl-a-ENSG00000019169	MARCO	rs12998257	29902	G	C	-0.621571	0.0170289	1e-200	0.0426556	1332.23
eqtl-a-ENSG00000019169	MARCO	rs11904650	26894	G	A	-0.858242	0.0320114	2.4322e-158	0.0260315	718.75
eqtl-a-ENSG00000019169	MARCO	rs12478601	31300	T	C	-0.115962	0.0119986	4.26285e-22	0.00297531	93.3991
eqtl-a-ENSG00000019169	MARCO	rs66583010	30077	T	C	-0.390682	0.0246125	9.68501e-57	0.00830764	251.945
eqtl-a-ENSG00000019169	MARCO	rs79321128	25754	A	G	0.288376	0.0434131	3.08177e-11	0.00171036	44.1208
eqtl-a-ENSG00000019169	MARCO	rs12485444	31240	A	T	0.0999475	0.0118758	3.88866e-17	0.00226216	70.8256
eqtl-a-ENSG00000019169	MARCO	rs149007767	30077	T	C	-0.143639	0.0166377	5.95525e-18	0.002472	74.5297
eqtl-a-ENSG00000019169	MARCO	rs2157770	23876	G	A	-0.0853519	0.0126139	1.31826e-11	0.00191397	45.7816
eqtl-a-ENSG00000019485	PRDM11	rs1545466	31256	A	G	0.0858765	0.0118857	4.99574e-13	0.0016674	52.2001
eqtl-a-ENSG00000019485	PRDM11	rs2863165	31254	A	T	0.134467	0.0121042	1.13423e-28	0.00393316	123.405
eqtl-a-ENSG00000019485	PRDM11	rs12363092	31255	T	G	0.082366	0.0137398	2.03991e-09	0.00114846	35.9341
eqtl-a-ENSG00000019582	CD74	rs12478601	31086	T	C	0.0666135	0.0120252	3.03159e-08	0.000986158	30.684
eqtl-a-ENSG00000019582	CD74	rs2305480	31086	A	G	-0.0734472	0.0119728	8.53749e-10	0.00120912	37.6297
eqtl-a-ENSG00000019582	CD74	rs4810485	31086	G	T	-0.0813184	0.0136704	2.70782e-09	0.00113699	35.3824
eqtl-a-ENSG00000019995	ZRANB1	rs190117883	27816	T	C	0.932702	0.0184392	1e-200	0.0842347	2558.41
eqtl-a-ENSG00000019995	ZRANB1	rs76798703	31240	G	C	-0.186893	0.0270892	5.22998e-12	0.00152132	47.5955
eqtl-a-ENSG00000019995	ZRANB1	rs117385447	27069	T	C	-0.149235	0.0263312	1.4481e-08	0.00118526	32.1194
eqtl-a-ENSG00000019995	ZRANB1	rs225245	31355	G	A	-0.0657647	0.0119764	3.99209e-08	0.000960747	30.1513
eqtl-a-ENSG00000020922	MRE11	rs2658762	26609	G	A	0.0830866	0.0123486	1.71317e-11	0.00169848	45.2683
eqtl-a-ENSG00000020922	MRE11	rs598645	26483	T	A	0.406938	0.0117618	1e-200	0.0432456	1196.95
eqtl-a-ENSG00000020922	MRE11	rs518276	26494	A	G	0.500156	0.011428	1e-200	0.0674229	1915.3
eqtl-a-ENSG00000020922	MRE11	rs476209	26609	T	G	0.15952	0.0154406	5.09214e-25	0.00399517	106.726
eqtl-a-ENSG00000020922	MRE11	rs77097586	24061	T	C	-0.15479	0.0218498	1.39637e-12	0.00208148	50.1828
eqtl-a-ENSG00000021300	PLEKHB1	rs3177928	29827	A	G	0.0963088	0.0164249	4.52939e-09	0.00115137	34.3793
eqtl-a-ENSG00000021300	PLEKHB1	rs10944479	28288	A	G	-0.0925774	0.0155796	2.81222e-09	0.00124668	35.3075
eqtl-a-ENSG00000021300	PLEKHB1	rs917116	31569	G	T	-0.0845887	0.0137217	7.05716e-10	0.00120234	37.9998
eqtl-a-ENSG00000021300	PLEKHB1	rs3741147	31684	G	T	0.479207	0.0168957	5.8479e-177	0.0247608	804.39
eqtl-a-ENSG00000021300	PLEKHB1	rs2851712	29084	A	G	0.24778	0.0358292	4.65908e-12	0.00164169	47.8221
eqtl-a-ENSG00000021300	PLEKHB1	rs78735409	20966	A	G	-0.249538	0.0431891	7.56833e-09	0.00158971	33.3798
eqtl-a-ENSG00000021300	PLEKHB1	rs117793089	27721	A	G	-0.421649	0.0397089	2.44174e-26	0.00405093	112.744
eqtl-a-ENSG00000021300	PLEKHB1	rs111505943	29253	C	T	-0.214915	0.0239684	3.05281e-19	0.0027409	80.3944
eqtl-a-ENSG00000021355	SERPINB1	rs160666	31684	C	A	0.116817	0.012855	1.01625e-19	0.00259955	82.5735
eqtl-a-ENSG00000021355	SERPINB1	rs6915667	31562	G	A	-0.238339	0.0181452	2.06919e-39	0.00543669	172.52
eqtl-a-ENSG00000021355	SERPINB1	rs15286	31355	G	A	-0.490809	0.0126272	1e-200	0.0459692	1510.72
eqtl-a-ENSG00000021355	SERPINB1	rs9378712	31565	G	T	-0.0737426	0.0131427	2.01159e-08	0.000996389	31.4804
eqtl-a-ENSG00000021355	SERPINB1	rs3859192	31684	T	C	0.0746835	0.0119343	3.90454e-10	0.00123447	39.1587
eqtl-a-ENSG00000021488	SLC7A9	rs150688658	6735	G	A	-0.254229	0.0465954	4.8643e-08	0.00440059	29.7601
eqtl-a-ENSG00000021488	SLC7A9	rs17238865	30859	A	G	0.521175	0.0171806	1e-200	0.0289566	920.158
eqtl-a-ENSG00000021488	SLC7A9	rs7252338	30399	G	A	0.214729	0.029678	4.64836e-13	0.00171912	52.346
eqtl-a-ENSG00000021488	SLC7A9	rs73030677	30077	C	T	-0.241823	0.0227519	2.18927e-26	0.00374194	112.962
eqtl-a-ENSG00000021488	SLC7A9	rs11667586	26996	C	T	0.387594	0.0171581	5.48277e-113	0.0185517	510.251
eqtl-a-ENSG00000021762	OSBPL5	rs11605446	14141	A	G	-0.59078	0.0451029	3.35429e-39	0.0119874	171.546
eqtl-a-ENSG00000021762	OSBPL5	rs7933398	30688	G	C	0.11184	0.0147129	2.92954e-14	0.00187937	57.7789
eqtl-a-ENSG00000021762	OSBPL5	rs11026100	31352	C	G	-0.117348	0.0125475	8.56841e-21	0.00278203	87.46
eqtl-a-ENSG00000021762	OSBPL5	rs2056423	22995	A	G	0.383982	0.0117677	1e-200	0.0442535	1064.64
eqtl-a-ENSG00000022277	RTF2	rs7846314	25575	T	A	0.0883929	0.0155299	1.25849e-08	0.00126512	32.3939
eqtl-a-ENSG00000022277	RTF2	rs11086548	21162	G	A	0.252675	0.0118866	2.83988e-100	0.0209063	451.823
eqtl-a-ENSG00000022277	RTF2	rs3761207	24083	A	G	0.0941876	0.0144617	7.37564e-11	0.00175822	42.4143
eqtl-a-ENSG00000022556	NLRP2	rs148656985	15509	C	T	-0.255574	0.0409279	4.24893e-10	0.00250796	38.9887
eqtl-a-ENSG00000022556	NLRP2	rs55650192	19406	A	G	-0.197448	0.0223229	9.13692e-19	0.00401533	78.2275
eqtl-a-ENSG00000022556	NLRP2	rs35450746	26032	C	T	0.42524	0.0139825	1e-200	0.0343106	924.837
eqtl-a-ENSG00000022556	NLRP2	rs59357040	26403	A	G	0.578572	0.0186168	1e-200	0.0352897	965.766
eqtl-a-ENSG00000022556	NLRP2	rs35242182	7353	C	T	-0.357639	0.0475679	5.53605e-14	0.00762906	56.5124
eqtl-a-ENSG00000022567	SLC45A4	rs1134924	30842	T	C	0.0702995	0.0119039	3.50938e-09	0.00112952	34.8737
eqtl-a-ENSG00000022567	SLC45A4	rs16895831	27510	T	C	0.0878615	0.0146003	1.76799e-09	0.00131465	36.2111
eqtl-a-ENSG00000022567	SLC45A4	rs149110519	25462	T	C	-0.208069	0.0266002	5.19039e-15	0.00239723	61.1802
eqtl-a-ENSG00000022567	SLC45A4	rs2063386	26304	G	A	0.0714469	0.0119638	2.3465e-09	0.001354	35.6612
eqtl-a-ENSG00000022567	SLC45A4	rs12544261	26633	A	C	0.126583	0.0122814	6.56448e-25	0.00397289	106.224
eqtl-a-ENSG00000022567	SLC45A4	rs13267647	31244	T	G	-0.179887	0.0122088	3.87614e-49	0.00690049	217.083
eqtl-a-ENSG00000022567	SLC45A4	rs141832319	26897	T	C	0.610491	0.0429195	6.50279e-46	0.00746605	202.31
eqtl-a-ENSG00000022567	SLC45A4	rs34510023	27421	C	T	-0.509868	0.0159885	1e-200	0.0357604	1016.88
eqtl-a-ENSG00000022840	RNF10	rs643381	30971	A	C	-0.0688623	0.0118894	6.96354e-09	0.00108198	33.544
eqtl-a-ENSG00000022840	RNF10	rs12212092	26412	T	C	-0.13693	0.0235911	6.45967e-09	0.00127393	33.6874
eqtl-a-ENSG00000022840	RNF10	rs6592965	31684	A	G	0.0974563	0.0119364	3.22478e-16	0.00209952	66.657
eqtl-a-ENSG00000022840	RNF10	rs8903	31669	C	T	0.379209	0.0121936	1e-200	0.0296343	967.088
eqtl-a-ENSG00000022840	RNF10	rs75268007	31567	G	C	0.12804	0.0178992	8.46447e-13	0.00161841	51.1678
eqtl-a-ENSG00000022840	RNF10	rs8073060	31185	A	T	0.378388	0.0125198	1.18032e-200	0.0284575	913.381
eqtl-a-ENSG00000022840	RNF10	rs8887	27399	C	T	0.0802087	0.0119223	1.72465e-11	0.00164919	45.2576
eqtl-a-ENSG00000022840	RNF10	rs6084653	31569	G	C	-0.217489	0.0122165	6.69885e-71	0.00993989	316.923
eqtl-a-ENSG00000022840	RNF10	rs6014993	26332	G	A	0.071129	0.0118907	2.20689e-09	0.00135708	35.7804
eqtl-a-ENSG00000022976	ZNF839	rs1532331	31644	T	G	0.0778662	0.0127838	1.1207e-09	0.00117106	37.098
eqtl-a-ENSG00000022976	ZNF839	rs2251246	31643	A	G	-0.118573	0.0186961	2.26511e-10	0.00126952	40.22
eqtl-a-ENSG00000022976	ZNF839	rs11626217	26379	A	G	-0.13518	0.0134528	9.33684e-24	0.00381313	100.964
eqtl-a-ENSG00000023171	GRAMD1B	rs10893036	25738	A	G	-0.262953	0.0157749	2.19533e-62	0.0106803	277.836
eqtl-a-ENSG00000023171	GRAMD1B	rs2282561	26196	T	C	0.176336	0.0195633	1.99756e-19	0.00309185	81.239
eqtl-a-ENSG00000023171	GRAMD1B	rs55837399	25751	T	A	0.311765	0.0148475	6.89763e-98	0.0168338	440.874
eqtl-a-ENSG00000023171	GRAMD1B	rs35923643	26079	G	A	0.298945	0.0145061	2.31686e-94	0.0160241	424.666
eqtl-a-ENSG00000023892	DEF6	rs1354034	30721	C	T	-0.070467	0.012236	8.47149e-09	0.00107842	33.1638
eqtl-a-ENSG00000023892	DEF6	rs1326757	30605	C	A	-0.0878417	0.0125291	2.36646e-12	0.00160351	49.1511
eqtl-a-ENSG00000023892	DEF6	rs6457834	29939	A	C	0.104841	0.0128389	3.18787e-16	0.0022223	66.6772
eqtl-a-ENSG00000023892	DEF6	rs2689089	30383	A	C	0.414313	0.013335	1e-200	0.0307933	965.256
eqtl-a-ENSG00000023892	DEF6	rs34307089	30721	C	T	0.123782	0.0170194	3.52128e-13	0.00171887	52.893
eqtl-a-ENSG00000023892	DEF6	rs10947546	30275	A	G	-0.596905	0.032312	3.38065e-76	0.0111463	341.235
eqtl-a-ENSG00000023902	PLEKHO1	rs16833244	25827	G	C	0.44852	0.0241339	4.28154e-77	0.0131967	345.362
eqtl-a-ENSG00000023902	PLEKHO1	rs1354034	26609	C	T	0.0785802	0.0122325	1.32739e-10	0.00154844	41.2632
eqtl-a-ENSG00000023902	PLEKHO1	rs149110519	20660	T	C	-0.187923	0.0266108	1.64135e-12	0.00240806	49.8657
eqtl-a-ENSG00000023902	PLEKHO1	rs111778408	25090	A	G	-0.137498	0.0197364	3.24265e-12	0.00193071	48.5313
eqtl-a-ENSG00000024048	UBR2	rs149110519	10586	T	C	-0.201237	0.0266039	3.90301e-14	0.00537591	57.2062
eqtl-a-ENSG00000024048	UBR2	rs9381192	14262	A	G	-0.115961	0.0132045	1.60879e-18	0.00537845	77.1115
eqtl-a-ENSG00000024048	UBR2	rs12191298	14261	G	A	-0.448512	0.0274459	4.97622e-60	0.0183817	267.013
eqtl-a-ENSG00000024048	UBR2	rs149007767	13100	T	C	0.13163	0.0166448	2.61156e-15	0.00475131	62.5297
eqtl-a-ENSG00000024862	CCDC28A	rs6915060	31683	C	T	0.331719	0.012431	7.06318e-157	0.0219811	712.035
eqtl-a-ENSG00000024862	CCDC28A	rs9385834	31481	A	T	-0.108035	0.0148624	3.6166e-13	0.00167561	52.8352
eqtl-a-ENSG00000024862	CCDC28A	rs11189181	31569	G	A	-0.138731	0.0129666	1.0266e-26	0.00361295	114.464
eqtl-a-ENSG00000025039	RRAGD	rs56330463	31569	C	T	0.0704949	0.0120527	4.94538e-09	0.00108247	34.2073
eqtl-a-ENSG00000025039	RRAGD	rs3822872	31683	C	T	0.447276	0.0142362	1e-200	0.0302143	987.042
eqtl-a-ENSG00000025039	RRAGD	rs4707512	30902	G	A	-0.100157	0.011899	3.84946e-17	0.0022875	70.8457
eqtl-a-ENSG00000025039	RRAGD	rs4593337	31227	G	A	-0.395468	0.0170327	2.99916e-119	0.0169704	539.049
eqtl-a-ENSG00000025039	RRAGD	rs9444630	31682	G	A	-0.0687339	0.0121417	1.50491e-08	0.00101049	32.0447
eqtl-a-ENSG00000025156	HSF2	rs139360283	24803	T	C	-0.522615	0.0502597	2.52116e-25	0.00434041	108.116
eqtl-a-ENSG00000025156	HSF2	rs12196116	30941	G	A	0.123559	0.0144871	1.47877e-17	0.00234548	72.7374
eqtl-a-ENSG00000025156	HSF2	rs12665320	30757	T	G	-0.45134	0.0265796	1.1392e-64	0.00928783	288.325
eqtl-a-ENSG00000025156	HSF2	rs530928	31470	T	C	0.384436	0.012682	1e-200	0.0283711	918.851
eqtl-a-ENSG00000025434	NR1H3	rs113083342	13013	G	A	-0.372801	0.0376715	4.32414e-23	0.00746955	97.9178
eqtl-a-ENSG00000025434	NR1H3	rs143506177	24973	C	T	-0.40261	0.0402646	1.53638e-23	0.00398764	99.9741
eqtl-a-ENSG00000025434	NR1H3	rs11039186	26278	T	C	-0.306784	0.0337648	1.02754e-19	0.00313172	82.5475
eqtl-a-ENSG00000025434	NR1H3	rs191300557	19297	A	G	0.244622	0.0380687	1.3135e-10	0.00213519	41.2867
eqtl-a-ENSG00000025434	NR1H3	rs3729949	3086	T	C	-0.319185	0.0485246	4.7687e-11	0.0138267	43.2394
eqtl-a-ENSG00000025434	NR1H3	rs61914719	31569	T	C	-0.368493	0.016885	1.38038e-105	0.0148625	476.243
eqtl-a-ENSG00000025434	NR1H3	rs140502323	25482	A	G	-0.279182	0.0375901	1.11096e-13	0.00216001	55.1561
eqtl-a-ENSG00000025434	NR1H3	rs61882680	26376	T	C	1.15979	0.0337759	1e-200	0.0427901	1178.99
eqtl-a-ENSG00000025708	TYMP	rs134774	22543	G	A	-0.332628	0.0237887	1.99067e-44	0.00859833	195.496
eqtl-a-ENSG00000025708	TYMP	rs73187263	19634	T	C	0.169692	0.0195813	4.4761e-18	0.00381042	75.0923
eqtl-a-ENSG00000025708	TYMP	rs56211323	20813	G	A	-0.323282	0.0400523	6.93905e-16	0.00312044	65.1428
eqtl-a-ENSG00000025708	TYMP	rs134970	14198	C	T	0.417931	0.0116358	1e-200	0.083295	1289.9
eqtl-a-ENSG00000025708	TYMP	rs56235139	13738	A	G	-0.331094	0.0359315	3.12464e-20	0.0061426	84.8963
eqtl-a-ENSG00000025772	TOMM34	rs1555303	31341	G	A	-0.440191	0.0127084	1e-200	0.03687	1199.7
eqtl-a-ENSG00000025772	TOMM34	rs2180292	30406	G	C	-0.566283	0.010919	1e-200	0.0812699	2689.51
eqtl-a-ENSG00000025772	TOMM34	rs34485448	31564	G	T	-0.198313	0.011957	8.85727e-62	0.00863968	275.062
eqtl-a-ENSG00000025772	TOMM34	rs147793637	29140	C	T	-0.236099	0.0333941	1.54703e-12	0.00171244	49.9826
eqtl-a-ENSG00000026025	VIM	rs1375493	14263	A	G	0.0761151	0.0119885	2.16441e-10	0.00281822	40.3043
eqtl-a-ENSG00000026025	VIM	rs55793580	14263	T	C	-0.116173	0.0158204	2.08209e-13	0.00376639	53.9156
eqtl-a-ENSG00000026025	VIM	rs2932908	14263	A	G	0.147769	0.0124749	2.27353e-32	0.0097416	140.292
eqtl-a-ENSG00000026025	VIM	rs165530	14247	C	A	0.241527	0.0133396	2.84708e-73	0.0224927	327.782
eqtl-a-ENSG00000026025	VIM	rs12261966	14263	T	C	-0.0776027	0.0128936	1.75711e-09	0.00253334	36.2197
eqtl-a-ENSG00000026025	VIM	rs10774624	11496	A	G	0.0882755	0.0119159	1.28233e-13	0.00475129	54.872
eqtl-a-ENSG00000026103	FAS	rs149007767	29328	T	C	0.125149	0.0166483	5.60531e-14	0.00192308	56.5048
eqtl-a-ENSG00000026103	FAS	rs56388170	30606	T	G	0.0973068	0.0131018	1.11096e-13	0.00179902	55.1564
eqtl-a-ENSG00000026103	FAS	rs7082101	30817	A	C	-0.444004	0.0113413	1e-200	0.0473782	1532.57
eqtl-a-ENSG00000026103	FAS	rs7095848	25316	A	G	0.0835399	0.0118908	2.13157e-12	0.00194592	49.355
eqtl-a-ENSG00000026103	FAS	rs11202926	30820	C	T	0.167387	0.0133084	2.81125e-36	0.00510664	158.184
eqtl-a-ENSG00000026297	RNASET2	rs204295	26609	T	C	0.660255	0.0105432	1e-200	0.128452	3921.44
eqtl-a-ENSG00000026297	RNASET2	rs118051809	10732	T	C	0.282977	0.0469329	1.64771e-09	0.00337597	36.3468
eqtl-a-ENSG00000026297	RNASET2	rs17617310	17566	C	T	0.495946	0.0493459	9.14956e-24	0.00571747	100.999
eqtl-a-ENSG00000026297	RNASET2	rs62436418	26280	C	T	0.507935	0.0118675	1e-200	0.065164	1831.74
eqtl-a-ENSG00000026297	RNASET2	rs4235920	26609	C	T	-0.106398	0.0119022	3.92013e-19	0.00299421	79.9061
eqtl-a-ENSG00000026508	CD44	rs1375493	31569	A	G	0.0997595	0.0119762	8.09841e-17	0.00219309	69.3814
eqtl-a-ENSG00000026508	CD44	rs286873	31682	T	G	0.109042	0.018303	2.55971e-09	0.00111904	35.4908
eqtl-a-ENSG00000026508	CD44	rs507230	31346	A	G	-0.143147	0.011872	1.77296e-33	0.00461663	145.375
eqtl-a-ENSG00000026508	CD44	rs927335	31563	T	A	-0.198721	0.0121706	6.24022e-60	0.00837592	266.585
eqtl-a-ENSG00000026652	AGPAT4	rs1375493	31569	A	G	0.0995796	0.0119763	9.18967e-17	0.00218517	69.1302
eqtl-a-ENSG00000026652	AGPAT4	rs112049074	28527	T	C	-0.247765	0.0394845	3.49189e-10	0.00137839	39.3728
eqtl-a-ENSG00000026652	AGPAT4	rs6914451	30817	G	C	0.153369	0.0170769	2.68349e-19	0.00261055	80.6546
eqtl-a-ENSG00000026652	AGPAT4	rs6455707	31684	C	T	0.258135	0.0172504	1.26212e-50	0.00701773	223.907
eqtl-a-ENSG00000026652	AGPAT4	rs55793580	31569	T	C	-0.110896	0.0158231	2.40713e-12	0.0015535	49.1158
eqtl-a-ENSG00000026652	AGPAT4	rs4766578	28417	A	T	0.0824988	0.0119063	4.24424e-12	0.00168667	48.0077
eqtl-a-ENSG00000026950	BTN3A1	rs10946812	31684	C	G	0.462071	0.0114998	1e-200	0.0484855	1614.39
eqtl-a-ENSG00000026950	BTN3A1	rs10946846	20879	G	A	0.195115	0.016855	5.45381e-31	0.00637728	133.993
eqtl-a-ENSG00000026950	BTN3A1	rs3804122	31568	G	A	0.0724398	0.012509	6.99697e-09	0.00106121	33.5337
eqtl-a-ENSG00000026950	BTN3A1	rs7310615	28418	G	C	-0.0734409	0.0119211	7.24703e-10	0.00133374	37.9501
eqtl-a-ENSG00000026950	BTN3A1	rs1532624	31300	A	C	-0.11086	0.0119625	1.90722e-20	0.00273635	85.8772
eqtl-a-ENSG00000027075	PRKCH	rs76537762	31568	A	G	-0.136841	0.0248458	3.63756e-08	0.00095998	30.3319
eqtl-a-ENSG00000027075	PRKCH	rs767755	31684	A	G	-0.11959	0.0130328	4.47404e-20	0.00265046	84.1951
eqtl-a-ENSG00000027075	PRKCH	rs1088683	29767	T	C	0.0939928	0.0129155	3.39782e-13	0.00177607	52.9587
eqtl-a-ENSG00000027697	IFNGR1	rs2594836	31569	A	G	0.113683	0.0137052	1.08593e-16	0.00217477	68.8007
eqtl-a-ENSG00000027697	IFNGR1	rs9494599	31567	G	C	0.075651	0.0119582	2.50952e-10	0.00126623	40.0194
eqtl-a-ENSG00000027697	IFNGR1	rs11754268	28704	T	C	-0.241928	0.0138938	6.62064e-68	0.0104526	303.18
eqtl-a-ENSG00000027697	IFNGR1	rs56388170	31355	T	G	0.0756882	0.0131119	7.81502e-09	0.00106159	33.3194
eqtl-a-ENSG00000027697	IFNGR1	rs7210990	31569	A	C	0.0694576	0.0118969	5.27679e-09	0.00107856	34.0835
eqtl-a-ENSG00000027847	B4GALT7	rs143658086	17184	T	C	-0.377929	0.0396468	1.53674e-21	0.00526004	90.856
eqtl-a-ENSG00000027847	B4GALT7	rs62398472	27526	T	C	-0.407302	0.0126899	1e-200	0.0360758	1030.11
eqtl-a-ENSG00000027847	B4GALT7	rs116276523	26524	G	A	-0.225813	0.04135	4.73456e-08	0.0011231	29.8204
eqtl-a-ENSG00000028137	TNFRSF1B	rs6697733	31345	C	T	-0.260892	0.0141151	2.81968e-76	0.0107815	341.606
eqtl-a-ENSG00000028137	TNFRSF1B	rs6684514	31298	A	G	0.0826471	0.0131353	3.13812e-10	0.00126331	39.5865
eqtl-a-ENSG00000028137	TNFRSF1B	rs149110519	25735	T	C	0.157863	0.0266246	3.04411e-09	0.0013642	35.1529
eqtl-a-ENSG00000028137	TNFRSF1B	rs56388170	31355	T	G	0.0740399	0.0131125	1.6384e-08	0.00101581	31.8811
eqtl-a-ENSG00000029534	ANK1	rs12718597	31185	A	C	0.0910168	0.0123354	1.60214e-13	0.00174274	54.4388
eqtl-a-ENSG00000029534	ANK1	rs11989912	31567	A	G	-0.111735	0.0125468	5.31007e-19	0.00250605	79.3022
eqtl-a-ENSG00000029534	ANK1	rs4736819	31566	T	C	0.249087	0.0117634	1.6308e-99	0.0140053	448.341
eqtl-a-ENSG00000029534	ANK1	rs8073060	31185	A	T	0.125453	0.0128753	1.96472e-22	0.00303516	94.9335
eqtl-a-ENSG00000029639	TFB1M	rs56238103	31470	T	C	0.144952	0.0155952	1.47775e-20	0.00273766	86.3851
eqtl-a-ENSG00000029639	TFB1M	rs138028287	1926	C	T	-0.294297	0.0430039	7.72325e-12	0.0237392	46.7848
eqtl-a-ENSG00000029639	TFB1M	rs9371371	31470	G	A	-0.32241	0.0117645	2.37684e-165	0.0233094	751.004
eqtl-a-ENSG00000029725	RABEP1	rs62073600	17206	C	T	-0.262473	0.0451963	6.34498e-09	0.00195629	33.722
eqtl-a-ENSG00000029725	RABEP1	rs138742777	19453	A	G	-0.338307	0.0452221	7.37564e-14	0.00286871	55.9598
eqtl-a-ENSG00000029725	RABEP1	rs56343966	30902	T	C	0.574702	0.0189343	1e-200	0.0289496	921.21
eqtl-a-ENSG00000029725	RABEP1	rs78438561	31240	G	T	0.589904	0.0372816	2.16621e-56	0.00795053	250.349
eqtl-a-ENSG00000029725	RABEP1	rs57747791	31569	T	A	0.602905	0.0181124	1e-200	0.0339081	1107.95
eqtl-a-ENSG00000029725	RABEP1	rs192217367	11879	G	A	-0.289961	0.0417811	3.91562e-12	0.00403815	48.1555
eqtl-a-ENSG00000029725	RABEP1	rs150231236	19561	C	T	-0.482544	0.0429623	2.83988e-29	0.0064079	126.14
eqtl-a-ENSG00000030110	BAK1	rs10947433	14263	A	G	-0.303259	0.0236945	1.66495e-37	0.0113543	163.784
eqtl-a-ENSG00000030110	BAK1	rs2147428	13432	G	T	-0.220235	0.0304259	4.54674e-13	0.00388557	52.3867
eqtl-a-ENSG00000030110	BAK1	rs78117618	14263	T	C	0.358777	0.0345962	3.38844e-25	0.00748375	107.53
eqtl-a-ENSG00000030110	BAK1	rs35144104	14263	T	C	-0.409263	0.0120743	1e-200	0.0745461	1148.74
eqtl-a-ENSG00000030110	BAK1	rs191549504	11159	C	T	0.381227	0.0464401	2.23409e-16	0.00600262	67.3757
eqtl-a-ENSG00000030582	GRN	rs7563201	31240	A	G	-0.109038	0.011895	4.87304e-20	0.00268256	84.0232
eqtl-a-ENSG00000030582	GRN	rs28498283	26953	T	A	0.0783638	0.0136513	9.44539e-09	0.00122108	32.9496
eqtl-a-ENSG00000030582	GRN	rs149110519	25735	T	C	-0.205097	0.0266018	1.25806e-14	0.00230447	59.4378
eqtl-a-ENSG00000030582	GRN	rs149007767	30077	T	C	-0.207559	0.0165899	6.46696e-36	0.00517734	156.519
eqtl-a-ENSG00000030582	GRN	rs114641762	28465	A	C	0.478479	0.0203497	3.01995e-122	0.0190522	552.814
eqtl-a-ENSG00000030582	GRN	rs12451763	27921	T	C	-0.24202	0.0360798	1.97288e-11	0.00160896	44.9928
eqtl-a-ENSG00000031081	ARHGAP31	rs11914541	26107	G	A	-0.27122	0.013749	1.2697e-86	0.0146865	389.106
eqtl-a-ENSG00000031081	ARHGAP31	rs76136755	26108	C	T	-0.190172	0.0281427	1.40314e-11	0.00174594	45.6592
eqtl-a-ENSG00000031081	ARHGAP31	rs34844599	26100	C	T	-0.0938406	0.0157559	2.58488e-09	0.00135727	35.4701
eqtl-a-ENSG00000031691	CENPQ	rs78140402	30546	C	A	-0.20654	0.0306403	1.5729e-11	0.00148533	45.4354
eqtl-a-ENSG00000031691	CENPQ	rs9367361	31684	T	G	0.0914566	0.0130699	2.60735e-12	0.00154303	48.9619
eqtl-a-ENSG00000031691	CENPQ	rs6938215	31671	A	G	-0.389617	0.0118751	1e-200	0.0328718	1076.4
eqtl-a-ENSG00000032742	IFT88	rs9552218	25056	T	C	-0.106478	0.0121767	2.24595e-18	0.00304246	76.4585
eqtl-a-ENSG00000032742	IFT88	rs7999297	28916	G	A	0.377753	0.0114751	1e-200	0.0361232	1083.61
eqtl-a-ENSG00000032742	IFT88	rs9316031	31557	T	C	-0.128229	0.0203691	3.06613e-10	0.00125426	39.6279
eqtl-a-ENSG00000033122	LRRC7	rs11808152	17597	G	A	-0.258645	0.0334171	9.9426e-15	0.00339278	59.8992
eqtl-a-ENSG00000033122	LRRC7	rs12049210	18572	G	A	-0.402618	0.0127191	1e-200	0.051191	1001.91
eqtl-a-ENSG00000033122	LRRC7	rs61782217	18578	A	G	-0.193088	0.0241965	1.46319e-15	0.00341602	63.6735
eqtl-a-ENSG00000033627	ATP6V0A1	rs17081935	31300	T	C	0.157911	0.0147477	9.39723e-27	0.00364959	114.643
eqtl-a-ENSG00000033627	ATP6V0A1	rs6986779	24943	T	C	-0.0759969	0.0124624	1.0727e-09	0.00148865	37.1838
eqtl-a-ENSG00000033627	ATP6V0A1	rs3760387	31684	T	G	0.312016	0.0230779	1.19179e-41	0.00573618	182.782
eqtl-a-ENSG00000033627	ATP6V0A1	rs117107843	23680	A	G	-0.267076	0.0483666	3.35158e-08	0.00128599	30.4889
eqtl-a-ENSG00000033800	PIAS1	rs436903	30902	A	G	0.0813024	0.0121233	1.9948e-11	0.00145327	44.9715
eqtl-a-ENSG00000033800	PIAS1	rs7179875	30902	A	G	-0.361598	0.0115772	1e-200	0.0306027	975.477
eqtl-a-ENSG00000033800	PIAS1	rs11072006	31567	A	T	-0.163748	0.0156659	1.42856e-25	0.00344911	109.248
eqtl-a-ENSG00000034053	APBA2	rs7763262	30211	C	T	0.0809917	0.012601	1.29631e-10	0.00136557	41.3088
eqtl-a-ENSG00000034053	APBA2	rs9420589	31484	T	G	0.0669643	0.0120132	2.4896e-08	0.000985941	31.07
eqtl-a-ENSG00000034053	APBA2	rs4766578	28417	A	T	-0.0720764	0.0119111	1.43771e-09	0.0012869	36.6144
eqtl-a-ENSG00000034053	APBA2	rs28628664	31067	T	C	-0.0986759	0.0164941	2.19599e-09	0.00115071	35.788
eqtl-a-ENSG00000034053	APBA2	rs12101582	24814	C	G	-0.0701118	0.0119031	3.85727e-09	0.00139623	34.6918
eqtl-a-ENSG00000034053	APBA2	rs1540642	31185	C	T	0.407409	0.0174392	1.04954e-120	0.0172	545.733
eqtl-a-ENSG00000034053	APBA2	rs10782001	31185	A	G	0.0681067	0.0122263	2.53858e-08	0.000994058	31.0286
eqtl-a-ENSG00000034152	MAP2K3	rs3811444	31470	T	C	-0.172202	0.012502	3.65426e-43	0.00599253	189.71
eqtl-a-ENSG00000034152	MAP2K3	rs1668871	31470	C	T	0.0887105	0.0122342	4.14286e-13	0.00166793	52.574
eqtl-a-ENSG00000034152	MAP2K3	rs766432	31086	A	C	-0.0930567	0.016465	1.58782e-08	0.0010265	31.9407
eqtl-a-ENSG00000034152	MAP2K3	rs875741	31470	A	G	0.110495	0.012132	8.4217e-20	0.00262894	82.9455
eqtl-a-ENSG00000034152	MAP2K3	rs12212092	26198	T	C	-0.194906	0.0235622	1.31522e-16	0.00260506	68.4204
eqtl-a-ENSG00000034152	MAP2K3	rs6592965	31470	A	G	0.363133	0.0115676	1e-200	0.0303639	985.411
eqtl-a-ENSG00000034152	MAP2K3	rs4986004	31141	C	A	-0.0918655	0.0125847	2.8774e-13	0.00170822	53.2833
eqtl-a-ENSG00000034152	MAP2K3	rs11079018	31355	G	A	0.125783	0.0222779	1.64029e-08	0.00101566	31.8763
eqtl-a-ENSG00000034152	MAP2K3	rs35033748	27110	C	T	-0.195884	0.014376	2.8132e-42	0.00680187	185.648
eqtl-a-ENSG00000034152	MAP2K3	rs6014993	26118	G	A	0.0654117	0.011893	3.80216e-08	0.00115687	30.2479
eqtl-a-ENSG00000035115	SH3YL1	rs12714397	17341	A	C	0.451343	0.0127628	1e-200	0.0672674	1250.46
eqtl-a-ENSG00000035115	SH3YL1	rs7591830	30557	G	C	-0.173908	0.0146778	2.19331e-32	0.00457315	140.375
eqtl-a-ENSG00000035115	SH3YL1	rs6754607	30746	G	A	-0.405346	0.0155787	3.00608e-149	0.0215448	676.957
eqtl-a-ENSG00000035115	SH3YL1	rs6734782	31016	C	A	0.146709	0.0205751	1.00069e-12	0.00163656	50.8395
eqtl-a-ENSG00000035115	SH3YL1	rs11920354	28917	A	C	-0.0699535	0.0122937	1.26891e-08	0.00111844	32.376
eqtl-a-ENSG00000035403	VCL	rs826415	31569	G	T	0.0836692	0.0128668	7.89405e-11	0.00133767	42.2827
eqtl-a-ENSG00000035403	VCL	rs1354034	31684	C	T	0.392426	0.0117966	1e-200	0.0337483	1106.56
eqtl-a-ENSG00000035403	VCL	rs149110519	25735	T	C	0.177302	0.0266159	2.71206e-11	0.00172136	44.3722
eqtl-a-ENSG00000035403	VCL	rs10820606	26161	C	A	0.13571	0.0139512	2.30409e-22	0.00360395	94.6166
eqtl-a-ENSG00000035403	VCL	rs61863650	23725	T	G	0.182561	0.0122306	2.21259e-50	0.00930368	222.784
eqtl-a-ENSG00000035403	VCL	rs1403629	31017	G	C	0.0966983	0.0126208	1.83358e-14	0.00188905	58.6997
eqtl-a-ENSG00000035403	VCL	rs2279648	31684	T	G	-0.706367	0.0169752	1e-200	0.0518182	1731.42
eqtl-a-ENSG00000035403	VCL	rs505404	31569	G	T	0.157545	0.0142589	2.22177e-28	0.00385212	122.07
eqtl-a-ENSG00000035403	VCL	rs11553699	30031	G	A	0.181535	0.0189886	1.17761e-21	0.00303421	91.3915
eqtl-a-ENSG00000035403	VCL	rs10876550	31684	A	G	0.109414	0.0120663	1.21451e-19	0.0025884	82.2186
eqtl-a-ENSG00000035403	VCL	rs8082605	29836	T	G	0.248389	0.0290592	1.25661e-17	0.00244284	73.0581
eqtl-a-ENSG00000035403	VCL	rs145171343	20854	T	C	0.455596	0.0508421	3.22329e-19	0.00383579	80.2918
eqtl-a-ENSG00000035403	VCL	rs11082304	31300	T	G	0.0680852	0.0118899	1.02579e-08	0.00104653	32.7885
eqtl-a-ENSG00000035403	VCL	rs4814779	31684	A	C	-0.0751022	0.0131461	1.10999e-08	0.00102902	32.635
eqtl-a-ENSG00000035664	DAPK2	rs9880192	31355	C	G	0.0697888	0.0121723	9.8553e-09	0.00104728	32.8699
eqtl-a-ENSG00000035664	DAPK2	rs113453908	25524	T	C	0.114288	0.0153574	9.93345e-14	0.00216509	55.3773
eqtl-a-ENSG00000035664	DAPK2	rs332280	31352	T	C	0.343563	0.0164829	1.735e-96	0.013668	434.428
eqtl-a-ENSG00000035664	DAPK2	rs4794822	30971	T	C	-0.0762182	0.0122441	4.8156e-10	0.00124958	38.7468
eqtl-a-ENSG00000035681	NSMAF	rs7568458	31569	A	T	0.110652	0.011924	1.70137e-20	0.00272039	86.1087
eqtl-a-ENSG00000035681	NSMAF	rs74884939	28620	C	T	0.33068	0.0402513	2.11446e-16	0.00235268	67.4879
eqtl-a-ENSG00000035681	NSMAF	rs10106272	31684	C	T	0.462693	0.0122853	1e-200	0.0428503	1418.36
eqtl-a-ENSG00000035687	ADSS2	rs72765888	30277	G	T	-0.635376	0.0155668	1e-200	0.052154	1665.84
eqtl-a-ENSG00000035687	ADSS2	rs10754823	30054	G	T	0.159766	0.0120889	7.09414e-40	0.00577798	174.649
eqtl-a-ENSG00000035687	ADSS2	rs4658419	30601	T	A	-0.129075	0.0137371	5.66761e-21	0.00287678	88.2807
eqtl-a-ENSG00000035687	ADSS2	rs900892	27015	G	A	0.110358	0.01318	5.61694e-17	0.00258849	70.1043
eqtl-a-ENSG00000035720	STAP1	rs7681618	21335	G	A	-0.156049	0.0120833	3.74283e-38	0.00775669	166.767
eqtl-a-ENSG00000035720	STAP1	rs4241679	26408	A	T	-0.0947209	0.0121995	8.21675e-15	0.00227762	60.2802
eqtl-a-ENSG00000035720	STAP1	rs17056278	26295	G	C	-0.133083	0.0244103	4.98058e-08	0.00112911	29.7212
eqtl-a-ENSG00000035720	STAP1	rs34794906	22220	C	T	-0.0796374	0.012846	5.6607e-10	0.00172665	38.429
eqtl-a-ENSG00000035720	STAP1	rs8067378	26026	G	A	-0.102527	0.0118723	5.84252e-18	0.00285731	74.5716
eqtl-a-ENSG00000035720	STAP1	rs4810485	26026	G	T	-0.0827733	0.0136698	1.4042e-09	0.00140682	36.6626
eqtl-a-ENSG00000035862	TIMP2	rs13062095	26280	C	T	-0.0782408	0.0124601	3.39883e-10	0.00149812	39.4267
eqtl-a-ENSG00000035862	TIMP2	rs149110519	20446	T	C	0.239496	0.0265814	2.06443e-19	0.00395468	81.1705
eqtl-a-ENSG00000035862	TIMP2	rs1384364	26395	G	A	0.469469	0.0152049	1e-200	0.0348591	953.265
eqtl-a-ENSG00000035862	TIMP2	rs138905266	15875	T	C	-0.248649	0.04235	4.32126e-09	0.00216676	34.4677
eqtl-a-ENSG00000035862	TIMP2	rs6501264	25942	T	C	-0.0962231	0.0119441	7.87046e-16	0.00249553	64.8961
eqtl-a-ENSG00000036448	MYOM2	rs159963	31569	A	C	-0.0680019	0.0119903	1.41801e-08	0.00101784	32.1628
eqtl-a-ENSG00000036448	MYOM2	rs62478453	31569	G	A	1.02396	0.0202004	1e-200	0.0752665	2569.32
eqtl-a-ENSG00000036448	MYOM2	rs71519834	24719	G	A	0.611146	0.0372353	1.54383e-60	0.0107806	269.367
eqtl-a-ENSG00000036448	MYOM2	rs186777105	23196	G	A	-0.449279	0.0357709	3.50348e-36	0.00675485	157.738
eqtl-a-ENSG00000036448	MYOM2	rs750318	31684	C	T	-0.0985984	0.016477	2.17721e-09	0.00112889	35.806
eqtl-a-ENSG00000036448	MYOM2	rs4876254	31017	A	G	0.126651	0.0119597	3.31589e-26	0.00360255	112.137
eqtl-a-ENSG00000036448	MYOM2	rs3824184	31564	A	G	0.59767	0.0161971	1e-200	0.0413537	1361.51
eqtl-a-ENSG00000036448	MYOM2	rs17693117	23970	T	C	-0.258315	0.044624	7.08908e-09	0.00139601	33.5063
eqtl-a-ENSG00000036448	MYOM2	rs58084828	26065	A	C	-0.0978034	0.0118994	2.0488e-16	0.00258509	67.5499
eqtl-a-ENSG00000036448	MYOM2	rs111994531	26395	G	A	-0.784235	0.0356929	5.35797e-107	0.0179612	482.721
eqtl-a-ENSG00000036565	SLC18A1	rs56268521	31529	A	G	0.217138	0.02697	8.21107e-16	0.00205167	64.816
eqtl-a-ENSG00000036565	SLC18A1	rs78299715	31196	G	C	0.159939	0.0225041	1.18577e-12	0.00161653	50.5077
eqtl-a-ENSG00000036565	SLC18A1	rs73210887	31191	T	G	0.432951	0.0114286	1e-200	0.0439872	1435.04
eqtl-a-ENSG00000037474	NSUN2	rs75506645	29265	A	G	0.608485	0.0302964	1.01438e-89	0.0135964	403.356
eqtl-a-ENSG00000037474	NSUN2	rs34565284	31483	A	G	0.109511	0.0119303	4.35111e-20	0.00266917	84.253
eqtl-a-ENSG00000037474	NSUN2	rs77431911	29659	G	C	-0.399371	0.0321819	2.30675e-35	0.00516564	153.993
eqtl-a-ENSG00000037474	NSUN2	rs80037445	24409	T	C	-0.560109	0.0505468	1.55132e-28	0.00500528	122.778
eqtl-a-ENSG00000037474	NSUN2	rs80329314	27197	T	C	-0.397721	0.0409237	2.50726e-22	0.00346083	94.4442
eqtl-a-ENSG00000037474	NSUN2	rs3776448	31684	T	C	0.705178	0.0162068	1e-200	0.0563843	1893.11
eqtl-a-ENSG00000037474	NSUN2	rs575421	31345	C	T	-0.671719	0.0180447	1e-200	0.042337	1385.63
eqtl-a-ENSG00000037757	MRI1	rs34596409	26318	A	G	-0.425201	0.01755	1.1272e-129	0.0218173	586.95
eqtl-a-ENSG00000037757	MRI1	rs435207	27564	T	A	-0.363375	0.0115041	1e-200	0.0349318	997.639
eqtl-a-ENSG00000037757	MRI1	rs383243	31354	A	T	-0.115594	0.0129571	4.60469e-19	0.00253198	79.5843
eqtl-a-ENSG00000038002	AGA	rs55894716	31237	C	T	-0.762272	0.0232097	1e-200	0.0333786	1078.58
eqtl-a-ENSG00000038002	AGA	rs4690512	30902	G	A	-0.466003	0.014293	1e-200	0.0332549	1062.92
eqtl-a-ENSG00000038002	AGA	rs141292540	30543	T	C	-0.524498	0.0327652	1.12357e-57	0.00831997	256.232
eqtl-a-ENSG00000038002	AGA	rs13131197	31231	T	G	-0.123422	0.0118596	2.30356e-25	0.00345586	108.297
eqtl-a-ENSG00000038002	AGA	rs146343140	20421	A	G	-0.220818	0.0396306	2.51831e-08	0.001518	31.0431
eqtl-a-ENSG00000038427	VCAN	rs141094656	21629	C	T	0.247321	0.0429779	8.69501e-09	0.00152873	33.1125
eqtl-a-ENSG00000038427	VCAN	rs1375493	31569	A	G	0.10899	0.0119705	8.62581e-20	0.00261908	82.8936
eqtl-a-ENSG00000038427	VCAN	rs9880192	31569	C	G	-0.0797284	0.012168	5.66239e-11	0.00135812	42.9299
eqtl-a-ENSG00000038427	VCAN	rs309560	31569	G	C	-0.0841617	0.0118825	1.41286e-12	0.00158658	50.1633
eqtl-a-ENSG00000038427	VCAN	rs7785014	31240	C	T	0.10635	0.0126097	3.33503e-17	0.00227178	71.1275
eqtl-a-ENSG00000038427	VCAN	rs10980797	31569	G	A	-0.0926346	0.0118964	6.87227e-15	0.001917	60.63
eqtl-a-ENSG00000038427	VCAN	rs35979828	29836	T	C	-0.165924	0.0256111	9.24485e-11	0.00140479	41.9694
eqtl-a-ENSG00000038427	VCAN	rs77526211	29277	A	G	0.161665	0.0292395	3.22062e-08	0.00104307	30.5677
eqtl-a-ENSG00000038427	VCAN	rs8022179	30165	A	T	0.0856936	0.0133535	1.38621e-10	0.00136336	41.1792
eqtl-a-ENSG00000038427	VCAN	rs424971	31684	C	T	-0.0967559	0.0120247	8.51334e-16	0.00203929	64.7409
eqtl-a-ENSG00000038945	MSR1	rs73665242	31352	C	A	-0.434991	0.0222759	6.39735e-85	0.0120164	381.296
eqtl-a-ENSG00000038945	MSR1	rs75959292	27283	C	T	0.429838	0.0452389	2.07109e-21	0.00329806	90.2721
eqtl-a-ENSG00000038945	MSR1	rs822284	28703	C	T	0.174256	0.0236286	1.64589e-13	0.00189125	54.3838
eqtl-a-ENSG00000038945	MSR1	rs73191891	30532	T	C	-0.395229	0.0127181	1e-200	0.0306601	965.661
eqtl-a-ENSG00000039068	CDH1	rs3785100	31077	C	T	-0.104666	0.0171758	1.10261e-09	0.00119349	37.1321
eqtl-a-ENSG00000039068	CDH1	rs36085011	29616	A	G	0.224003	0.0330671	1.25256e-11	0.00154709	45.8866
eqtl-a-ENSG00000039068	CDH1	rs11642362	31467	C	T	0.337312	0.0116795	2.09411e-183	0.0258225	834.041
eqtl-a-ENSG00000039523	RIPOR1	rs1354034	31684	C	T	-0.0686858	0.0122367	1.98852e-08	0.000993422	31.5049
eqtl-a-ENSG00000039523	RIPOR1	rs149007767	30077	T	C	-0.135214	0.0166427	4.48849e-16	0.00218982	66.0035
eqtl-a-ENSG00000039523	RIPOR1	rs111893345	31567	T	C	-0.502355	0.0208327	1.78238e-128	0.0180871	581.437
eqtl-a-ENSG00000039560	RAI14	rs13155753	31558	G	A	-0.0662772	0.0119513	2.92611e-08	0.000973566	30.7518
eqtl-a-ENSG00000039560	RAI14	rs12153461	31355	T	G	0.227909	0.0158144	4.38733e-47	0.00658027	207.678
eqtl-a-ENSG00000039560	RAI14	rs56142210	31563	A	C	0.298323	0.0170926	3.2434e-68	0.00955889	304.6
eqtl-a-ENSG00000039650	PNKP	rs149007767	29328	T	C	0.121928	0.01665	2.42829e-13	0.00182517	53.6227
eqtl-a-ENSG00000039650	PNKP	rs28413128	23741	G	A	0.42704	0.0113992	1e-200	0.0558145	1403.3
eqtl-a-ENSG00000039650	PNKP	rs16981493	29614	C	T	-0.782562	0.033392	1.85353e-121	0.0182085	549.191
eqtl-a-ENSG00000039650	PNKP	rs11554772	29086	T	C	0.172546	0.0263775	6.09397e-11	0.00146899	42.7871
eqtl-a-ENSG00000040275	SPDL1	rs113640400	24110	C	T	-0.796944	0.0242304	1e-200	0.0429414	1081.68
eqtl-a-ENSG00000040275	SPDL1	rs140642519	20308	A	G	0.336091	0.0375408	3.47216e-19	0.00393123	80.1427
eqtl-a-ENSG00000040275	SPDL1	rs255738	24908	C	G	-0.251199	0.0122906	7.65068e-93	0.0164941	417.691
eqtl-a-ENSG00000040633	PHF23	rs149007767	30077	T	C	0.0987292	0.0166609	3.10778e-09	0.00116615	35.1128
eqtl-a-ENSG00000040633	PHF23	rs72837700	30546	C	A	0.441846	0.0338683	6.71429e-39	0.00554099	170.187
eqtl-a-ENSG00000040633	PHF23	rs1215	31684	G	A	-0.373587	0.0167444	2.8774e-110	0.015468	497.756
eqtl-a-ENSG00000041353	RAB27B	rs1354034	31256	C	T	0.378849	0.011828	1e-200	0.0317797	1025.85
eqtl-a-ENSG00000041353	RAB27B	rs342293	30872	G	C	0.0879376	0.0119388	1.7636e-13	0.00175429	54.25
eqtl-a-ENSG00000041353	RAB27B	rs2236496	31256	C	T	0.0827817	0.0146662	1.6576e-08	0.00101826	31.8571
eqtl-a-ENSG00000041353	RAB27B	rs10820606	25848	C	A	0.137634	0.0139499	5.83311e-23	0.00375189	97.3365
eqtl-a-ENSG00000041353	RAB27B	rs11602954	25797	A	G	0.203135	0.0144671	8.74782e-45	0.00758457	197.139
eqtl-a-ENSG00000041353	RAB27B	rs35979828	29523	T	C	0.167624	0.0256103	5.94977e-11	0.00144895	42.8365
eqtl-a-ENSG00000041353	RAB27B	rs8073060	30872	A	T	-0.105545	0.012888	2.6212e-16	0.00216769	67.0619
eqtl-a-ENSG00000041353	RAB27B	rs7244800	31256	A	G	0.207583	0.0133009	6.56448e-55	0.00773245	243.553
eqtl-a-ENSG00000041353	RAB27B	rs11872375	30589	A	T	-0.0837254	0.0127024	4.35712e-11	0.00141828	43.4425
eqtl-a-ENSG00000041353	RAB27B	rs6136489	30872	G	T	-0.0912073	0.0125022	2.97783e-13	0.00172097	53.218
eqtl-a-ENSG00000041353	RAB27B	rs156356	30102	C	T	0.069733	0.0118931	4.54025e-09	0.00114076	34.3762
eqtl-a-ENSG00000041515	MYO16	rs58251014	26494	T	G	-0.187936	0.0205619	6.23304e-20	0.00314325	83.5335
eqtl-a-ENSG00000041515	MYO16	rs9301290	26605	G	C	0.145091	0.0132823	8.88996e-28	0.00446506	119.317
eqtl-a-ENSG00000041515	MYO16	rs9520836	25942	G	A	0.568627	0.0129139	1e-200	0.06954	1938.68
eqtl-a-ENSG00000041802	LSG1	rs6437393	25984	T	G	-0.385149	0.0123822	1e-200	0.0358987	967.45
eqtl-a-ENSG00000041802	LSG1	rs73890213	26264	T	C	0.776544	0.0185044	1e-200	0.0628398	1760.96
eqtl-a-ENSG00000041802	LSG1	rs4677623	20673	T	G	-0.134763	0.0172687	6.00759e-15	0.00293725	60.8948
eqtl-a-ENSG00000042317	SPATA7	rs1532331	31146	T	G	0.161028	0.0127286	1.10739e-36	0.00511226	160.035
eqtl-a-ENSG00000042317	SPATA7	rs35823815	29735	A	G	0.394237	0.014628	5.5847e-160	0.0238449	726.299
eqtl-a-ENSG00000042317	SPATA7	rs73314274	31031	A	G	0.184998	0.0240799	1.55883e-14	0.00189847	59.0197
eqtl-a-ENSG00000042445	RETSAT	rs145297992	10658	G	A	0.276345	0.0403246	7.23103e-12	0.0043871	46.955
eqtl-a-ENSG00000042445	RETSAT	rs6718291	13925	A	C	0.399322	0.0114249	1e-200	0.0806539	1221.46
eqtl-a-ENSG00000042445	RETSAT	rs72843861	14257	T	C	-0.259438	0.0214465	1.0927e-33	0.0101599	146.317
eqtl-a-ENSG00000042493	CAPG	rs61326180	14262	A	G	0.307356	0.0289857	2.86748e-26	0.00782213	112.423
eqtl-a-ENSG00000042493	CAPG	rs139922251	14253	A	C	-0.8631	0.0279953	1e-200	0.0625185	950.366
eqtl-a-ENSG00000042493	CAPG	rs139348324	9924	T	C	-0.632993	0.0508126	1.27468e-35	0.0153968	155.156
eqtl-a-ENSG00000042493	CAPG	rs11674612	14166	G	A	0.378407	0.0121093	1e-200	0.0644885	976.38
eqtl-a-ENSG00000042753	AP2S1	rs6592965	31684	A	G	-0.112642	0.011927	3.57437e-21	0.00280723	89.1889
eqtl-a-ENSG00000042753	AP2S1	rs57753335	31270	C	T	0.090187	0.0143768	3.5416e-10	0.00125687	39.3492
eqtl-a-ENSG00000042753	AP2S1	rs311379	31562	C	G	0.206088	0.0118867	2.43893e-67	0.00943413	300.577
eqtl-a-ENSG00000042832	TG	rs150349565	9204	T	C	0.389469	0.054864	1.26038e-12	0.00544531	50.3821
eqtl-a-ENSG00000042832	TG	rs2069568	31466	T	C	-0.100129	0.0118935	3.79752e-17	0.00224741	70.8717
eqtl-a-ENSG00000042832	TG	rs2467959	31355	C	T	0.357912	0.0116082	1e-200	0.0294269	950.594
eqtl-a-ENSG00000042980	ADAM28	rs149110519	25735	T	C	0.15148	0.0266272	1.27941e-08	0.001256	32.3613
eqtl-a-ENSG00000042980	ADAM28	rs397667	31228	T	C	-0.1064	0.0165867	1.4101e-10	0.00131597	41.1467
eqtl-a-ENSG00000042980	ADAM28	rs892587	31559	A	C	-0.287866	0.0120271	1.33045e-126	0.0178288	572.837
eqtl-a-ENSG00000042980	ADAM28	rs3184504	28418	C	T	0.0652948	0.0119332	4.45985e-08	0.00105243	29.9373
eqtl-a-ENSG00000043462	LCP2	rs12652307	30688	C	G	0.322516	0.0161428	8.4217e-89	0.01284	399.132
eqtl-a-ENSG00000043462	LCP2	rs146319868	27962	T	G	-0.318842	0.0426333	7.50067e-14	0.00199626	55.9271
eqtl-a-ENSG00000043462	LCP2	rs315773	31470	A	G	0.132433	0.0121137	8.05008e-28	0.00378352	119.512
eqtl-a-ENSG00000043514	TRIT1	rs80342257	31120	C	T	0.346644	0.0352409	7.86321e-23	0.00309946	96.7488
eqtl-a-ENSG00000043514	TRIT1	rs150780735	17371	T	C	0.46905	0.0499515	6.00067e-21	0.0050503	88.164
eqtl-a-ENSG00000043514	TRIT1	rs230288	27310	G	A	0.583833	0.0170604	1e-200	0.0411189	1171.03
eqtl-a-ENSG00000044115	CTNNA1	rs78386494	29796	T	C	-0.223415	0.020733	4.46889e-27	0.00388198	116.11
eqtl-a-ENSG00000044115	CTNNA1	rs6596446	27359	C	T	-0.367514	0.012065	1e-200	0.0328026	927.815
eqtl-a-ENSG00000044115	CTNNA1	rs17286171	31529	T	C	0.484873	0.0154793	1e-200	0.030181	981.128
eqtl-a-ENSG00000044115	CTNNA1	rs116346542	7882	T	G	-0.29276	0.0473239	6.15545e-10	0.00483195	38.2606
eqtl-a-ENSG00000044115	CTNNA1	rs72790996	29707	A	G	0.193962	0.032527	2.47651e-09	0.00119555	35.5563
eqtl-a-ENSG00000044115	CTNNA1	rs34897167	27095	A	C	-0.406978	0.020789	2.43893e-85	0.0139472	383.215
eqtl-a-ENSG00000044115	CTNNA1	rs149007767	30037	T	C	-0.148493	0.0166347	4.38531e-19	0.00264591	79.6807
eqtl-a-ENSG00000044574	HSPA5	rs2249742	30602	T	C	0.0739854	0.0119074	5.18501e-10	0.00125997	38.6038
eqtl-a-ENSG00000044574	HSPA5	rs2416962	25632	G	A	0.612155	0.0386177	1.37057e-56	0.00970802	251.256
eqtl-a-ENSG00000044574	HSPA5	rs11790965	31562	C	T	-0.118817	0.0183885	1.036e-10	0.00132107	41.7481
eqtl-a-ENSG00000044574	HSPA5	rs56378716	22060	G	A	-0.454711	0.0461111	6.11928e-23	0.00438878	97.2345
eqtl-a-ENSG00000044574	HSPA5	rs56397034	31569	C	G	0.0896908	0.0123682	4.11908e-13	0.00166303	52.5842
eqtl-a-ENSG00000047056	WDR37	rs149110519	25521	T	C	0.146469	0.0266292	3.79359e-08	0.00118403	30.2511
eqtl-a-ENSG00000047056	WDR37	rs7100196	31141	A	G	0.645248	0.0366664	2.56094e-69	0.00984661	309.663
eqtl-a-ENSG00000047056	WDR37	rs57148007	29907	T	C	-0.145749	0.0233453	4.28706e-10	0.00130159	38.9747
eqtl-a-ENSG00000047056	WDR37	rs10794720	31086	C	T	-0.206711	0.0224186	2.96006e-20	0.00272747	85.0124
eqtl-a-ENSG00000047188	YTHDC2	rs62366969	27156	G	A	0.0938841	0.0132207	1.2368e-12	0.00185355	50.4247
eqtl-a-ENSG00000047188	YTHDC2	rs6876848	31684	A	G	0.13541	0.0136094	2.52697e-23	0.00311479	98.9911
eqtl-a-ENSG00000047188	YTHDC2	rs114855595	19579	T	G	0.260668	0.0469918	2.9061e-08	0.00156913	30.7671
eqtl-a-ENSG00000047188	YTHDC2	rs10063334	31569	C	T	0.448675	0.014702	1e-200	0.0286565	931.287
eqtl-a-ENSG00000047365	ARAP2	rs7657166	26410	A	G	-0.0830677	0.0131235	2.45482e-10	0.00151474	40.062
eqtl-a-ENSG00000047365	ARAP2	rs34967438	26295	T	C	-0.123172	0.0206716	2.54408e-09	0.00134839	35.5012
eqtl-a-ENSG00000047365	ARAP2	rs28530750	26004	A	G	-0.799213	0.0300415	6.13762e-156	0.0264959	707.699
eqtl-a-ENSG00000047365	ARAP2	rs149110519	20501	T	C	0.191335	0.0266091	6.4506e-13	0.0025157	51.6995
eqtl-a-ENSG00000047410	TPR	rs10752988	31565	C	T	0.0927122	0.0120199	1.22687e-14	0.00188126	59.4901
eqtl-a-ENSG00000047410	TPR	rs3736597	31569	C	G	-0.392565	0.0157826	1.44544e-136	0.019221	618.641
eqtl-a-ENSG00000047410	TPR	rs652888	30872	G	A	0.083495	0.0146941	1.33131e-08	0.00104476	32.2854
eqtl-a-ENSG00000047410	TPR	rs55908509	22704	A	G	-0.0968368	0.012647	1.90327e-14	0.00257563	58.6229
eqtl-a-ENSG00000047579	DTNBP1	rs7756497	31353	T	C	0.653483	0.0208299	1e-200	0.0304363	984.162
eqtl-a-ENSG00000047579	DTNBP1	rs112876093	27261	T	C	0.395696	0.0371863	1.92486e-26	0.00413633	113.221
eqtl-a-ENSG00000047579	DTNBP1	rs62396144	31354	A	G	-0.297224	0.0179846	2.36102e-61	0.00863588	273.111
eqtl-a-ENSG00000047597	XK	rs592423	9188	C	A	0.0771147	0.0119103	9.50605e-11	0.00454183	41.9116
eqtl-a-ENSG00000047597	XK	rs9399137	9188	C	T	0.0755663	0.0134807	2.07769e-08	0.00340822	31.415
eqtl-a-ENSG00000047597	XK	rs6592965	9188	A	G	0.104424	0.0119323	2.11106e-18	0.00826659	76.5698
eqtl-a-ENSG00000047597	XK	rs9944715	9188	G	A	0.0775226	0.0135678	1.10479e-08	0.0035406	32.6395
eqtl-a-ENSG00000047617	ANO2	rs1354034	23703	C	T	0.0880824	0.0122279	5.87354e-13	0.00218435	51.8845
eqtl-a-ENSG00000047617	ANO2	rs10849364	23374	A	G	0.101172	0.0134646	5.74381e-14	0.00240964	56.4542
eqtl-a-ENSG00000047617	ANO2	rs35365059	23701	T	C	0.121635	0.0221377	3.9204e-08	0.00127213	30.1867
eqtl-a-ENSG00000047644	WWC3	rs12466022	9188	A	C	-0.0782798	0.0135507	7.60449e-09	0.00361893	33.3643
eqtl-a-ENSG00000047644	WWC3	rs149110519	5511	T	C	-0.186247	0.0266116	2.58167e-12	0.00880974	48.9642
eqtl-a-ENSG00000047644	WWC3	rs149007767	8025	T	C	0.156558	0.0166295	4.75773e-21	0.0109239	88.6102
eqtl-a-ENSG00000047644	WWC3	rs56388170	9188	T	G	0.0778529	0.013111	2.88868e-09	0.00382291	35.252
eqtl-a-ENSG00000047644	WWC3	rs77526211	9188	A	G	-0.161627	0.0292395	3.24272e-08	0.00331455	30.5487
eqtl-a-ENSG00000048162	NOP16	rs141048893	9548	G	A	0.528627	0.0448517	4.60893e-32	0.0143402	138.883
eqtl-a-ENSG00000048162	NOP16	rs181254695	21378	A	G	0.212148	0.0320421	3.57273e-11	0.00204635	43.8324
eqtl-a-ENSG00000048162	NOP16	rs1065206	24702	T	C	0.579534	0.0239257	1.29718e-129	0.0232007	586.669
eqtl-a-ENSG00000048392	RRM2B	rs56388170	31101	T	G	0.0958593	0.0131025	2.55447e-13	0.00171806	53.522
eqtl-a-ENSG00000048392	RRM2B	rs1037700	31314	C	G	-0.281927	0.0219585	9.89008e-38	0.0052366	164.832
eqtl-a-ENSG00000048392	RRM2B	rs2853231	31430	A	G	-0.264871	0.0135444	3.66775e-85	0.0120213	382.403
eqtl-a-ENSG00000048462	TNFRSF17	rs10484561	30211	G	T	-0.10416	0.0186529	2.34779e-08	0.00103109	31.1803
eqtl-a-ENSG00000048462	TNFRSF17	rs11065987	31185	G	A	-0.0672607	0.0122446	3.94721e-08	0.000966647	30.1721
eqtl-a-ENSG00000048462	TNFRSF17	rs12597429	31684	C	T	-0.117954	0.0123746	1.54277e-21	0.00285943	90.8522
eqtl-a-ENSG00000048471	SNX29	rs1894967	25018	G	A	0.363975	0.0115238	1e-200	0.0383458	997.509
eqtl-a-ENSG00000048471	SNX29	rs72775264	23755	A	G	0.692967	0.0267435	4.9545e-148	0.0274871	671.355
eqtl-a-ENSG00000048471	SNX29	rs7192378	22701	C	T	0.179584	0.0280026	1.42679e-10	0.00180845	41.1245
eqtl-a-ENSG00000048471	SNX29	rs3902078	9332	G	A	0.176662	0.030127	4.52387e-09	0.00367115	34.3781
eqtl-a-ENSG00000048471	SNX29	rs79525599	25852	C	T	0.743525	0.0388948	1.85097e-81	0.0139386	365.405
eqtl-a-ENSG00000048471	SNX29	rs398057	25514	A	C	0.143714	0.0126392	5.87219e-30	0.0050418	129.278
eqtl-a-ENSG00000049089	COL9A2	rs78453743	30735	T	C	-0.398672	0.0246616	8.7882e-59	0.00843099	261.313
eqtl-a-ENSG00000049089	COL9A2	rs12478601	31300	T	C	0.0756423	0.0120214	3.12594e-10	0.00126336	39.5906
eqtl-a-ENSG00000049089	COL9A2	rs3774937	31569	C	T	0.336566	0.0124341	2.34423e-161	0.0226823	732.629
eqtl-a-ENSG00000049089	COL9A2	rs149110519	25735	T	C	0.175742	0.0266167	4.04017e-11	0.00169116	43.5922
eqtl-a-ENSG00000049239	H6PD	rs6577563	31522	C	T	-0.46313	0.0115447	1e-200	0.0485738	1609.21
eqtl-a-ENSG00000049239	H6PD	rs72643827	30516	C	G	0.241365	0.0348069	4.08507e-12	0.00157328	48.0828
eqtl-a-ENSG00000049239	H6PD	rs2275457	27359	A	G	-0.0973031	0.0153441	2.27688e-10	0.00146768	40.2104
eqtl-a-ENSG00000049239	H6PD	rs2986630	31008	T	C	0.0749347	0.012505	2.06771e-09	0.0011567	35.9063
eqtl-a-ENSG00000049239	H6PD	rs74512616	26010	T	C	-0.329154	0.0341893	6.12632e-22	0.00355085	92.6797
eqtl-a-ENSG00000049245	VAMP3	rs56884865	31684	T	C	0.0734185	0.0133161	3.51974e-08	0.000958518	30.3969
eqtl-a-ENSG00000049245	VAMP3	rs227165	31139	A	G	0.160887	0.0145529	2.06871e-28	0.00390964	122.212
eqtl-a-ENSG00000049245	VAMP3	rs11590868	31569	G	T	0.4671	0.0146428	1e-200	0.0312272	1017.52
eqtl-a-ENSG00000049246	PER3	rs56867169	30924	A	G	1.12062	0.0355218	1e-200	0.0311799	995.173
eqtl-a-ENSG00000049246	PER3	rs17523802	28536	A	G	-0.222539	0.0155129	1.13841e-46	0.00715999	205.777
eqtl-a-ENSG00000049246	PER3	rs35925924	31101	G	A	0.265344	0.0147248	1.35738e-72	0.0103332	324.707
eqtl-a-ENSG00000049246	PER3	rs1799884	30931	T	C	-0.0896379	0.0161793	3.0178e-08	0.000991378	30.6928
eqtl-a-ENSG00000049246	PER3	rs4822024	31315	A	G	0.128435	0.0142316	1.80343e-19	0.00259405	81.4388
eqtl-a-ENSG00000049247	UTS2	rs35731977	23675	A	G	-0.204006	0.0155525	2.61758e-39	0.00721524	172.048
eqtl-a-ENSG00000049247	UTS2	rs9435005	26240	C	T	0.216653	0.0266709	4.54046e-16	0.00250842	65.9813
eqtl-a-ENSG00000049247	UTS2	rs60102794	25081	T	C	1.25051	0.0377138	1e-200	0.0419949	1099.36
eqtl-a-ENSG00000049249	TNFRSF9	rs4908488	31683	C	T	0.131395	0.016412	1.18686e-15	0.00201897	64.0925
eqtl-a-ENSG00000049249	TNFRSF9	rs17229038	29097	T	C	-0.396594	0.0314275	1.65082e-36	0.0054432	159.237
eqtl-a-ENSG00000049249	TNFRSF9	rs34947804	31568	T	C	0.0851175	0.0144448	3.80172e-09	0.00109873	34.7206
eqtl-a-ENSG00000049249	TNFRSF9	rs9657975	28236	T	C	-0.578394	0.0379404	1.77746e-52	0.00816358	232.388
eqtl-a-ENSG00000049249	TNFRSF9	rs149007767	30077	T	C	-0.279113	0.0165154	4.48332e-64	0.00940682	285.597
eqtl-a-ENSG00000049249	TNFRSF9	rs7210990	31569	A	C	-0.0712673	0.0118961	2.0855e-09	0.00113558	35.8876
eqtl-a-ENSG00000049323	LTBP1	rs1354034	31684	C	T	0.298113	0.0119906	1.90985e-136	0.0191359	618.091
eqtl-a-ENSG00000049323	LTBP1	rs505404	31569	G	T	0.11369	0.0142884	1.76563e-15	0.00200146	63.3067
eqtl-a-ENSG00000049323	LTBP1	rs10876550	31684	A	G	0.126866	0.0120542	6.64049e-26	0.00348384	110.761
eqtl-a-ENSG00000050165	DKK3	rs9264638	30872	A	G	0.074029	0.0127141	5.78695e-09	0.00109696	33.9004
eqtl-a-ENSG00000050165	DKK3	rs11022069	23248	T	C	0.419226	0.0362596	6.43428e-31	0.00571709	133.664
eqtl-a-ENSG00000050165	DKK3	rs12577616	26163	T	C	-0.208225	0.030684	1.15133e-11	0.00175708	46.0478
eqtl-a-ENSG00000050165	DKK3	rs12790969	24732	G	A	-0.0681526	0.0123485	3.40549e-08	0.00123011	30.458
eqtl-a-ENSG00000050165	DKK3	rs988667	26494	C	T	-0.7189	0.0179361	1e-200	0.0571698	1606.38
eqtl-a-ENSG00000050165	DKK3	rs79552561	26493	G	A	-0.350591	0.0178006	2.3518e-86	0.0144307	387.882
eqtl-a-ENSG00000050165	DKK3	rs71478987	17602	T	C	-0.33893	0.0450154	5.09683e-14	0.00321025	56.6824
eqtl-a-ENSG00000050344	NFE2L3	rs146154536	10333	C	T	0.166959	0.0294108	1.3724e-08	0.00310905	32.2197
eqtl-a-ENSG00000050344	NFE2L3	rs6960950	14263	G	T	-0.108246	0.0158618	8.82877e-12	0.00325456	46.5648
eqtl-a-ENSG00000050344	NFE2L3	rs35257100	14257	T	C	-0.53013	0.0139676	1e-200	0.0917677	1440.32
eqtl-a-ENSG00000050405	LIMA1	rs844347	31682	C	A	-0.353057	0.0116634	1e-200	0.0281089	916.246
eqtl-a-ENSG00000050405	LIMA1	rs76637716	26336	A	G	0.172998	0.0250853	5.34072e-12	0.00180264	47.5566
eqtl-a-ENSG00000050405	LIMA1	rs17291650	29781	G	A	-0.202631	0.0200508	5.19637e-24	0.00341761	102.122
eqtl-a-ENSG00000050426	LETMD1	rs13165424	31470	G	A	0.0804267	0.0133728	1.8078e-09	0.00114805	36.1683
eqtl-a-ENSG00000050426	LETMD1	rs7972608	31355	C	A	0.55312	0.0230962	9.54993e-127	0.017963	573.495
eqtl-a-ENSG00000050426	LETMD1	rs34498074	31351	T	C	0.18772	0.0150418	9.62277e-36	0.00494331	155.738
eqtl-a-ENSG00000050767	COL23A1	rs3812092	14248	A	G	-0.123124	0.0147756	7.88134e-17	0.00484987	69.4279
eqtl-a-ENSG00000050767	COL23A1	rs686282	14256	G	A	-0.236724	0.0125499	2.31526e-79	0.0243501	355.749
eqtl-a-ENSG00000050767	COL23A1	rs540371	14254	G	A	0.0823988	0.0118833	4.09638e-12	0.00336177	48.0736
eqtl-a-ENSG00000050767	COL23A1	rs9329048	11496	C	T	0.0686287	0.0124006	3.12651e-08	0.0026572	30.6232
eqtl-a-ENSG00000051009	FHIP1B	rs6426558	31569	T	G	0.066454	0.0119202	2.47811e-08	0.000983529	31.0776
eqtl-a-ENSG00000051009	FHIP1B	rs12365470	31051	T	A	-0.108261	0.0156829	5.08394e-12	0.00153232	47.65
eqtl-a-ENSG00000051009	FHIP1B	rs2615951	31568	G	A	0.541304	0.022961	6.99842e-123	0.0173011	555.742
eqtl-a-ENSG00000051009	FHIP1B	rs61876722	19568	C	T	-0.365602	0.0485263	4.9136e-14	0.0028924	56.7569
eqtl-a-ENSG00000051009	FHIP1B	rs117202587	31240	T	A	1.37468	0.0256944	1e-200	0.0839347	2862.19
eqtl-a-ENSG00000051108	HERPUD1	rs149007767	30077	T	C	-0.0931821	0.0166632	2.24213e-08	0.00103863	31.2694
eqtl-a-ENSG00000051108	HERPUD1	rs28728226	31565	C	A	0.18202	0.0150963	1.77705e-33	0.00458454	145.368
eqtl-a-ENSG00000051108	HERPUD1	rs8044753	31566	A	G	-0.318404	0.0116097	1.35831e-165	0.0232739	752.121
eqtl-a-ENSG00000051108	HERPUD1	rs12720918	31564	C	T	0.0778697	0.013238	4.04846e-09	0.00109503	34.5991
eqtl-a-ENSG00000051382	PIK3CB	rs28498283	26953	T	A	0.0770235	0.0136518	1.68089e-08	0.00117963	31.8298
eqtl-a-ENSG00000051382	PIK3CB	rs9809657	31567	G	T	-0.07036	0.0118916	3.28269e-09	0.00110779	35.0061
eqtl-a-ENSG00000051382	PIK3CB	rs12264390	31569	C	T	0.0936541	0.014557	1.24621e-10	0.00130942	41.3888
eqtl-a-ENSG00000051523	CYBA	rs55633573	13099	T	C	-0.102292	0.0180044	1.33441e-08	0.00245821	32.2745
eqtl-a-ENSG00000051523	CYBA	rs1049254	10094	G	A	-0.311347	0.0119909	1.22462e-148	0.0626099	674.062
eqtl-a-ENSG00000051523	CYBA	rs12597572	14261	G	A	-0.17596	0.0151207	2.66624e-31	0.00940653	135.401
eqtl-a-ENSG00000051620	HEBP2	rs56004125	31240	T	G	-0.363493	0.0252669	6.31684e-47	0.00658127	206.948
eqtl-a-ENSG00000051620	HEBP2	rs7750577	27617	A	G	-1.03275	0.0276264	1e-200	0.0481645	1397.37
eqtl-a-ENSG00000051620	HEBP2	rs76623389	28323	G	A	-1.37365	0.0388511	1e-200	0.0422716	1250.01
eqtl-a-ENSG00000052126	PLEKHA5	rs11044383	25992	G	A	0.412755	0.0374201	2.73275e-28	0.00465915	121.658
eqtl-a-ENSG00000052126	PLEKHA5	rs117616506	20651	T	C	0.370877	0.0467023	2.00217e-15	0.00304451	63.0581
eqtl-a-ENSG00000052126	PLEKHA5	rs12813757	28133	G	A	-0.24699	0.0380107	8.13954e-11	0.00149858	42.2198
eqtl-a-ENSG00000052126	PLEKHA5	rs1514831	31086	C	T	0.520606	0.0149654	1e-200	0.0374706	1210.08
eqtl-a-ENSG00000052749	RRP12	rs3731827	31569	C	T	0.0877149	0.012042	3.24041e-13	0.00167787	53.0545
eqtl-a-ENSG00000052749	RRP12	rs2594836	31569	A	G	0.0845093	0.0137202	7.2929e-10	0.00120034	37.9368
eqtl-a-ENSG00000052749	RRP12	rs56330463	31569	C	T	0.098869	0.0120385	2.16073e-16	0.002132	67.4447
eqtl-a-ENSG00000052749	RRP12	rs117072213	24363	T	C	0.344367	0.041741	1.5838e-16	0.00278596	68.0584
eqtl-a-ENSG00000052749	RRP12	rs2817684	31355	A	C	0.069407	0.012313	1.73241e-08	0.00101235	31.7725
eqtl-a-ENSG00000052749	RRP12	rs10882992	31231	G	A	0.148937	0.0118893	5.31374e-36	0.00499954	156.915
eqtl-a-ENSG00000052749	RRP12	rs928603	31684	C	T	-0.428733	0.0123103	1e-200	0.0368707	1212.86
eqtl-a-ENSG00000052749	RRP12	rs701802	29569	A	G	0.409581	0.011999	1e-200	0.0379112	1165.09
eqtl-a-ENSG00000052749	RRP12	rs3184504	28418	C	T	0.0888671	0.0119224	9.08239e-14	0.00195125	55.5551
eqtl-a-ENSG00000052749	RRP12	rs7210990	31569	A	C	0.0658905	0.0118983	3.06288e-08	0.000970495	30.6654
eqtl-a-ENSG00000053254	FOXN3	rs149007767	30037	T	C	0.0936925	0.016663	1.88101e-08	0.00105145	31.6136
eqtl-a-ENSG00000053254	FOXN3	rs2241123	30122	A	G	-0.125103	0.0154421	5.42375e-16	0.00217417	65.6287
eqtl-a-ENSG00000053254	FOXN3	rs11845173	29790	C	T	0.180781	0.0259411	3.19669e-12	0.00162761	48.5623
eqtl-a-ENSG00000053371	AKR7A2	rs2227295	31261	G	A	0.364734	0.0131441	1.79061e-169	0.0240392	769.951
eqtl-a-ENSG00000053371	AKR7A2	rs114931199	25906	T	C	0.232786	0.032317	5.88979e-13	0.00199886	51.8822
eqtl-a-ENSG00000053371	AKR7A2	rs7547804	31568	C	A	-0.118874	0.0118614	1.22011e-23	0.00317158	100.433
eqtl-a-ENSG00000053371	AKR7A2	rs10158092	31684	A	C	-0.11352	0.0165343	6.6115e-12	0.00148555	47.1352
eqtl-a-ENSG00000053900	ANAPC4	rs2080213	31355	A	G	0.110763	0.0169835	6.95665e-11	0.00135469	42.5312
eqtl-a-ENSG00000053900	ANAPC4	rs6852497	28917	A	G	-0.423245	0.0114237	1e-200	0.0453185	1372.59
eqtl-a-ENSG00000053900	ANAPC4	rs7658843	29155	T	A	0.0831815	0.0121201	6.74217e-12	0.00161297	47.099
eqtl-a-ENSG00000053900	ANAPC4	rs1996183	30746	A	C	-0.187894	0.0151528	2.60675e-35	0.00497605	153.749
eqtl-a-ENSG00000053900	ANAPC4	rs987350	31231	T	G	-0.176047	0.0188043	7.80908e-21	0.00279859	87.6426
eqtl-a-ENSG00000054148	PHPT1	rs945382	20635	G	C	0.179742	0.0302856	2.93853e-09	0.00170405	35.2196
eqtl-a-ENSG00000054148	PHPT1	rs28705707	21039	A	C	-0.072943	0.0119671	1.09159e-09	0.00176278	37.1491
eqtl-a-ENSG00000054148	PHPT1	rs2077581	27310	C	A	-0.442903	0.0144988	1e-200	0.03304	933.085
eqtl-a-ENSG00000054179	ENTPD2	rs13289619	19532	A	G	0.310615	0.0238306	7.81808e-39	0.00862317	169.875
eqtl-a-ENSG00000054179	ENTPD2	rs11794029	21095	C	G	-0.378221	0.0119139	1e-200	0.0455969	1007.73
eqtl-a-ENSG00000054179	ENTPD2	rs7210990	31569	A	C	-0.0730755	0.0118953	8.07737e-10	0.00119402	37.7368
eqtl-a-ENSG00000054219	LY75	rs12692574	25443	C	T	0.462974	0.0287565	2.55094e-58	0.0100849	259.183
eqtl-a-ENSG00000054219	LY75	rs76797039	21459	T	C	-0.354547	0.0390539	1.09977e-19	0.003826	82.4097
eqtl-a-ENSG00000054219	LY75	rs75131375	21376	T	C	0.255781	0.0437883	5.18263e-09	0.00159368	34.1177
eqtl-a-ENSG00000054219	LY75	rs62175229	26405	T	C	0.373933	0.0115956	1e-200	0.0378913	1039.84
eqtl-a-ENSG00000054277	OPN3	rs72768044	22600	C	G	0.327241	0.0340273	6.77798e-22	0.00407566	92.4788
eqtl-a-ENSG00000054277	OPN3	rs6660811	23727	G	A	0.0849366	0.0118862	8.93511e-13	0.00214747	51.0584
eqtl-a-ENSG00000054277	OPN3	rs658729	23173	T	C	0.471522	0.0118505	1e-200	0.0639509	1583.04
eqtl-a-ENSG00000054277	OPN3	rs10243593	23842	A	G	0.069496	0.0118974	5.18263e-09	0.00142906	34.1176
eqtl-a-ENSG00000054282	SDCCAG8	rs80076701	14261	C	G	0.230123	0.0197217	1.84884e-31	0.00945703	136.135
eqtl-a-ENSG00000054282	SDCCAG8	rs11576569	14263	T	C	0.0892623	0.0124755	8.37915e-13	0.00357646	51.187
eqtl-a-ENSG00000054282	SDCCAG8	rs12093457	10248	T	C	0.370117	0.0119863	1e-200	0.0851202	953.286
eqtl-a-ENSG00000054356	PTPRN	rs6717249	31684	A	G	0.151019	0.0205703	2.11057e-13	0.00169826	53.8957
eqtl-a-ENSG00000054356	PTPRN	rs2276638	31683	T	C	0.484302	0.0159429	1e-200	0.0283011	922.721
eqtl-a-ENSG00000054356	PTPRN	rs1354034	31684	C	T	0.0727593	0.012235	2.73439e-09	0.00111492	35.3624
eqtl-a-ENSG00000054356	PTPRN	rs10876550	31684	A	G	0.0662804	0.0120886	4.18167e-08	0.000947908	30.0601
eqtl-a-ENSG00000054356	PTPRN	rs16971217	31185	G	C	0.115079	0.0155539	1.37626e-13	0.00175229	54.7376
eqtl-a-ENSG00000054523	KIF1B	rs114227524	27924	C	T	-0.703321	0.0346489	1.32312e-91	0.0145408	412
eqtl-a-ENSG00000054523	KIF1B	rs78051618	24875	C	A	-0.472698	0.0394998	5.27837e-33	0.00572429	143.2
eqtl-a-ENSG00000054523	KIF1B	rs144911531	25546	G	A	0.196151	0.0355655	3.48779e-08	0.00118928	30.4151
eqtl-a-ENSG00000054523	KIF1B	rs74676568	18215	A	G	-0.341731	0.0504348	1.23709e-11	0.00251412	45.905
eqtl-a-ENSG00000054523	KIF1B	rs74858192	23188	C	T	1.33508	0.0446803	3.5156e-196	0.0370775	892.781
eqtl-a-ENSG00000054523	KIF1B	rs12406876	23975	C	A	1.06542	0.031317	1e-200	0.0460519	1157.3
eqtl-a-ENSG00000054523	KIF1B	rs12068865	31239	A	G	-0.312196	0.0275544	9.27897e-30	0.00409256	128.365
eqtl-a-ENSG00000054523	KIF1B	rs6541082	26884	G	T	1.19249	0.0334356	1e-200	0.0451773	1271.92
eqtl-a-ENSG00000054523	KIF1B	rs79776554	25930	T	C	1.04682	0.0466923	2.54683e-111	0.0190157	502.597
eqtl-a-ENSG00000054523	KIF1B	rs36083022	20548	A	G	-0.365446	0.0458555	1.59184e-15	0.00308144	63.507
eqtl-a-ENSG00000054523	KIF1B	rs56388170	31355	T	G	-0.111291	0.0130939	1.90239e-17	0.00229867	72.2361
eqtl-a-ENSG00000054654	SYNE2	rs56388170	31141	T	G	-0.126667	0.013084	3.6241e-22	0.0030006	93.7169
eqtl-a-ENSG00000054654	SYNE2	rs10774625	28204	G	A	-0.0737505	0.0119106	5.9406e-10	0.00135757	38.3382
eqtl-a-ENSG00000054654	SYNE2	rs1760988	30836	G	A	-0.301804	0.0117108	1.8578e-146	0.0210845	664.123
eqtl-a-ENSG00000054654	SYNE2	rs11158502	30419	T	C	-0.30544	0.0324512	4.84953e-21	0.0029039	88.5853
eqtl-a-ENSG00000054654	SYNE2	rs147147388	10541	T	C	-0.307434	0.0419315	2.26725e-13	0.00507378	53.7453
eqtl-a-ENSG00000054793	ATP9A	rs1354034	26395	C	T	0.1796	0.0121567	2.16172e-49	0.00820131	218.247
eqtl-a-ENSG00000054793	ATP9A	rs7961894	25896	T	C	0.125765	0.0193738	8.50354e-11	0.00162462	42.1363
eqtl-a-ENSG00000054793	ATP9A	rs73913735	25966	T	C	-0.45958	0.0361376	4.72172e-37	0.00619016	161.722
eqtl-a-ENSG00000054793	ATP9A	rs6045615	26395	C	A	-0.0850057	0.0123823	6.64049e-12	0.00178237	47.126
eqtl-a-ENSG00000054793	ATP9A	rs11696348	25949	A	C	0.514528	0.029556	7.12525e-68	0.0115442	303.035
eqtl-a-ENSG00000054793	ATP9A	rs13040403	26395	G	A	0.525292	0.0167473	1e-200	0.0359333	983.737
eqtl-a-ENSG00000054793	ATP9A	rs13040027	26279	A	G	-0.516708	0.0169606	1e-200	0.0341134	928.058
eqtl-a-ENSG00000054793	ATP9A	rs156356	25086	C	T	0.0799329	0.0118886	1.77542e-11	0.00179877	45.2017
eqtl-a-ENSG00000054967	RELT	rs149110519	25735	T	C	0.150372	0.0266277	1.63271e-08	0.00123767	31.8884
eqtl-a-ENSG00000054967	RELT	rs12417424	31684	T	G	0.0918453	0.0152316	1.64161e-09	0.00114626	36.3576
eqtl-a-ENSG00000054967	RELT	rs11824050	31684	A	C	0.477692	0.0136368	1e-200	0.0372846	1227
eqtl-a-ENSG00000054983	GALC	rs111291798	20510	A	C	-0.353086	0.0474316	9.75439e-14	0.00269456	55.4094
eqtl-a-ENSG00000054983	GALC	rs12886434	28251	T	C	0.228178	0.0359567	2.21269e-10	0.00142343	40.2677
eqtl-a-ENSG00000054983	GALC	rs77593588	30159	G	A	-0.512083	0.0156393	1e-200	0.0343288	1072.06
eqtl-a-ENSG00000055118	KCNH2	rs6592965	31684	A	G	0.159809	0.0118887	3.43005e-41	0.00567054	180.678
eqtl-a-ENSG00000055118	KCNH2	rs3735076	31684	A	G	-0.0953666	0.0128116	9.76787e-14	0.00174577	55.4062
eqtl-a-ENSG00000055118	KCNH2	rs2072413	25857	T	C	0.249123	0.0135515	1.78443e-75	0.0129014	337.924
eqtl-a-ENSG00000055118	KCNH2	rs11002791	31569	A	G	0.070936	0.0127956	2.96319e-08	0.000972587	30.7316
eqtl-a-ENSG00000055118	KCNH2	rs225245	31355	G	A	-0.123379	0.0119441	5.16654e-25	0.00339151	106.696
eqtl-a-ENSG00000055163	CYFIP2	rs1354034	31684	C	T	-0.0719769	0.0122354	4.03869e-09	0.00109103	34.6037
eqtl-a-ENSG00000055163	CYFIP2	rs11957485	26492	G	A	0.197119	0.0133259	1.64968e-49	0.00819175	218.792
eqtl-a-ENSG00000055163	CYFIP2	rs2421471	31566	G	A	0.0716031	0.012022	2.58488e-09	0.00112254	35.4718
eqtl-a-ENSG00000055163	CYFIP2	rs61614148	26563	A	G	-0.0861681	0.0119618	5.85599e-13	0.00194973	51.888
eqtl-a-ENSG00000055163	CYFIP2	rs149110519	25735	T	C	0.434837	0.0264053	6.27047e-61	0.0104278	271.167
eqtl-a-ENSG00000055163	CYFIP2	rs35979828	29836	T	C	0.147261	0.0256192	9.03046e-09	0.00110617	33.0381
eqtl-a-ENSG00000055163	CYFIP2	rs75009320	31569	A	G	0.0910786	0.0162896	2.25512e-08	0.000989284	31.2597
eqtl-a-ENSG00000055211	GINM1	rs4869923	22592	G	T	-0.507464	0.0114883	1e-200	0.0795002	1951.01
eqtl-a-ENSG00000055211	GINM1	rs1886358	25147	G	A	-0.102895	0.0134282	1.81928e-14	0.00232945	58.7109
eqtl-a-ENSG00000055211	GINM1	rs575924	21927	C	A	-0.110504	0.0171574	1.19001e-10	0.00188822	41.4776
eqtl-a-ENSG00000055332	EIF2AK2	rs2372715	31684	A	G	-0.0986193	0.0122607	8.72369e-16	0.00203783	64.6943
eqtl-a-ENSG00000055332	EIF2AK2	rs12621276	31684	A	G	-0.288161	0.013391	1.02802e-102	0.0144047	463.038
eqtl-a-ENSG00000055332	EIF2AK2	rs1990760	28533	T	C	0.091456	0.0121446	5.05126e-14	0.00198357	56.7058
eqtl-a-ENSG00000055332	EIF2AK2	rs76830965	30348	A	C	-0.113826	0.0188589	1.58179e-09	0.00119894	36.4268
eqtl-a-ENSG00000055332	EIF2AK2	rs4917014	31300	G	T	-0.119154	0.0127576	9.63385e-21	0.00277924	87.2271
eqtl-a-ENSG00000055332	EIF2AK2	rs7045087	31684	C	T	0.0737217	0.0126722	5.97696e-09	0.00106705	33.8423
eqtl-a-ENSG00000055332	EIF2AK2	rs57994353	27284	C	T	-0.109362	0.0130209	4.49573e-17	0.00257882	70.5373
eqtl-a-ENSG00000055332	EIF2AK2	rs2663052	31684	A	G	-0.0688753	0.0119267	7.69538e-09	0.00105145	33.3472
eqtl-a-ENSG00000055332	EIF2AK2	rs199515	31239	C	G	0.0909789	0.0153248	2.90643e-09	0.00112695	35.2423
eqtl-a-ENSG00000055483	USP36	rs57816430	30966	A	G	-0.241052	0.0356375	1.3406e-11	0.0014753	45.7487
eqtl-a-ENSG00000055483	USP36	rs117781742	25631	T	G	-0.853047	0.0309335	2.11349e-167	0.0288154	760.421
eqtl-a-ENSG00000055483	USP36	rs139678865	25266	A	G	0.257671	0.0382182	1.56207e-11	0.00179586	45.4523
eqtl-a-ENSG00000055483	USP36	rs12949190	27604	A	G	-0.242916	0.0248122	1.24051e-22	0.00346022	95.8408
eqtl-a-ENSG00000055483	USP36	rs12950719	31470	A	G	0.394238	0.0124575	1e-200	0.0308427	1001.45
eqtl-a-ENSG00000055732	MCOLN3	rs12119445	31470	A	G	-0.244511	0.0128492	9.73644e-81	0.0113757	362.09
eqtl-a-ENSG00000055732	MCOLN3	rs2911603	31470	C	T	-0.0679977	0.0124533	4.75062e-08	0.00094648	29.8121
eqtl-a-ENSG00000055732	MCOLN3	rs653178	28204	T	C	-0.0700044	0.0119272	4.37381e-09	0.00121992	34.4463
eqtl-a-ENSG00000055732	MCOLN3	rs1728785	30971	C	A	-0.10239	0.0143505	9.6917e-13	0.00164101	50.9041
eqtl-a-ENSG00000055950	MRPL43	rs77380815	26943	T	C	-0.21916	0.0362968	1.56041e-09	0.0013513	36.4547
eqtl-a-ENSG00000055950	MRPL43	rs41300237	25692	G	A	-0.213036	0.0243947	2.48028e-18	0.00295958	76.2573
eqtl-a-ENSG00000055950	MRPL43	rs11595160	31470	A	G	0.420663	0.0128208	1e-200	0.0330775	1076.49
eqtl-a-ENSG00000055950	MRPL43	rs10786623	31141	G	A	0.0917453	0.0141142	8.03156e-11	0.00135498	42.25
eqtl-a-ENSG00000055955	ITIH4	rs312485	26280	G	A	0.196638	0.0234532	5.098e-17	0.00266775	70.2907
eqtl-a-ENSG00000055955	ITIH4	rs141250728	18397	C	A	-0.708971	0.0416107	4.26187e-65	0.0155346	290.268
eqtl-a-ENSG00000055955	ITIH4	rs7639080	25858	G	A	0.104104	0.0149991	3.90481e-12	0.00185952	48.1694
eqtl-a-ENSG00000055955	ITIH4	rs11716402	23557	T	C	-0.920464	0.0326166	3.25087e-175	0.0327022	796.342
eqtl-a-ENSG00000055955	ITIH4	rs6802320	26609	C	T	0.419377	0.0118073	1e-200	0.045265	1261.47
eqtl-a-ENSG00000056558	TRAF1	rs182550311	27182	C	T	-0.168431	0.0217623	9.97241e-15	0.00219886	59.8966
eqtl-a-ENSG00000056558	TRAF1	rs7028860	29911	T	G	-0.27319	0.0318752	1.02944e-17	0.00244978	73.4505
eqtl-a-ENSG00000056558	TRAF1	rs4310279	31644	A	G	0.307751	0.0131976	2.85759e-120	0.0168934	543.728
eqtl-a-ENSG00000056736	IL17RB	rs2612015	31684	T	G	-0.0706088	0.0124561	1.44139e-08	0.00101315	32.1311
eqtl-a-ENSG00000056736	IL17RB	rs79589055	30077	A	G	0.136616	0.0144722	3.73508e-21	0.00295403	89.1056
eqtl-a-ENSG00000056736	IL17RB	rs709324	31684	C	T	-0.279971	0.0123378	5.34564e-114	0.0159922	514.9
eqtl-a-ENSG00000057019	DCBLD2	rs150747167	27568	A	C	0.26022	0.0361523	6.11928e-13	0.00187581	51.8058
eqtl-a-ENSG00000057019	DCBLD2	rs114582351	27571	C	T	-0.292297	0.0431798	1.2933e-11	0.00165926	45.8201
eqtl-a-ENSG00000057019	DCBLD2	rs1066357	30262	G	A	-0.154179	0.0204363	4.53628e-14	0.00187729	56.9138
eqtl-a-ENSG00000057019	DCBLD2	rs56094988	30430	C	G	0.737703	0.0227432	1e-200	0.0334192	1052.04
eqtl-a-ENSG00000057019	DCBLD2	rs13071075	26857	G	A	-0.245195	0.0124055	5.93608e-87	0.0143372	390.627
eqtl-a-ENSG00000057252	SOAT1	rs11581659	25373	T	C	-0.357548	0.0131397	4.7863e-163	0.0283553	740.395
eqtl-a-ENSG00000057252	SOAT1	rs149770566	28304	G	T	0.420616	0.0269437	6.14611e-55	0.00853662	243.684
eqtl-a-ENSG00000057252	SOAT1	rs111491640	22002	A	C	-0.295995	0.0416924	1.25112e-12	0.00228559	50.3983
eqtl-a-ENSG00000057252	SOAT1	rs74568172	25836	G	A	-0.701828	0.0419099	6.03671e-63	0.0107378	280.411
eqtl-a-ENSG00000057252	SOAT1	rs28913876	31564	A	G	-0.86932	0.0284894	1e-200	0.0286533	931.033
eqtl-a-ENSG00000057608	GDI2	rs871749	14263	A	G	-0.475818	0.0137212	1e-200	0.0777558	1202.37
eqtl-a-ENSG00000057608	GDI2	rs139635806	11495	A	G	-0.215289	0.0332216	9.13692e-11	0.00364007	41.9882
eqtl-a-ENSG00000057608	GDI2	rs7902987	14260	T	C	0.209643	0.0173351	1.14183e-33	0.0101521	146.234
eqtl-a-ENSG00000057608	GDI2	rs12780246	9176	A	G	-0.169793	0.012168	2.9662e-44	0.0207792	194.673
eqtl-a-ENSG00000057704	TMCC3	rs56330463	31569	C	T	-0.102161	0.0120366	2.113e-17	0.00227673	72.0336
eqtl-a-ENSG00000057704	TMCC3	rs4237890	31684	T	G	-0.414753	0.0126894	1e-200	0.0326178	1068.24
eqtl-a-ENSG00000057704	TMCC3	rs249162	31569	C	A	0.230468	0.0258558	4.9488e-19	0.00251046	79.4471
eqtl-a-ENSG00000057704	TMCC3	rs2651980	31355	C	T	-0.100666	0.014085	8.88178e-13	0.00162644	51.0769
eqtl-a-ENSG00000057757	PITHD1	rs3811444	25690	T	C	-0.11016	0.0125516	1.6819e-18	0.00298941	77.0222
eqtl-a-ENSG00000057757	PITHD1	rs2235541	24976	T	C	-0.137922	0.0228378	1.54882e-09	0.00145815	36.469
eqtl-a-ENSG00000057757	PITHD1	rs17076724	25690	T	G	0.0689199	0.012088	1.18831e-08	0.00126377	32.5047
eqtl-a-ENSG00000057757	PITHD1	rs592423	25575	C	A	0.123164	0.0118829	3.58509e-25	0.00418299	107.421
eqtl-a-ENSG00000057757	PITHD1	rs6592965	25690	A	G	0.104669	0.0119321	1.75509e-18	0.00298634	76.9429
eqtl-a-ENSG00000057757	PITHD1	rs225245	25361	G	A	0.0831002	0.0119687	3.83884e-12	0.00189723	48.2032
eqtl-a-ENSG00000057757	PITHD1	rs6084653	25575	G	C	0.0816816	0.0123338	3.52939e-11	0.00171197	43.8552
eqtl-a-ENSG00000058668	ATP2B4	rs16852249	31017	C	T	0.12784	0.0153812	9.45802e-17	0.00222222	69.0757
eqtl-a-ENSG00000058668	ATP2B4	rs7846314	31355	T	A	-0.0862886	0.0155307	2.75708e-08	0.000983537	30.8672
eqtl-a-ENSG00000058668	ATP2B4	rs4766578	28203	A	T	0.108144	0.0118917	9.54553e-20	0.00292382	82.6963
eqtl-a-ENSG00000058799	YIPF1	rs10888811	31644	A	G	-0.188298	0.0118187	3.78791e-57	0.00795776	253.819
eqtl-a-ENSG00000058799	YIPF1	rs12094458	29219	T	G	-0.417649	0.0479164	2.87674e-18	0.00259335	75.967
eqtl-a-ENSG00000058799	YIPF1	rs4065321	31643	T	C	-0.0820109	0.0119211	6.01035e-12	0.00149343	47.3242
eqtl-a-ENSG00000058866	DGKG	rs2268832	30847	T	G	-0.0783385	0.0121937	1.32388e-10	0.00133624	41.2716
eqtl-a-ENSG00000058866	DGKG	rs149007767	30077	T	C	-0.155748	0.01663	7.56136e-21	0.00290778	87.7065
eqtl-a-ENSG00000058866	DGKG	rs2851391	31684	C	T	0.0701873	0.0119821	4.6904e-09	0.00108179	34.3102
eqtl-a-ENSG00000059122	FLYWCH1	rs4786352	27070	T	C	0.355993	0.0115531	1e-200	0.0338864	949.41
eqtl-a-ENSG00000059122	FLYWCH1	rs10221115	26647	G	C	0.47941	0.013783	1e-200	0.0434305	1209.75
eqtl-a-ENSG00000059122	FLYWCH1	rs2717704	23849	C	T	0.0999544	0.0125612	1.75995e-15	0.00264801	63.3148
eqtl-a-ENSG00000059377	TBXAS1	rs3731827	31355	C	T	-0.074134	0.0120484	7.60309e-10	0.00120599	37.8572
eqtl-a-ENSG00000059377	TBXAS1	rs2594836	31355	A	G	-0.112498	0.0137059	2.25268e-16	0.00214405	67.3669
eqtl-a-ENSG00000059377	TBXAS1	rs62491768	29947	C	G	-0.114899	0.0177133	8.76799e-11	0.00140304	42.0731
eqtl-a-ENSG00000059377	TBXAS1	rs740149	31355	G	A	0.49357	0.0213682	4.83059e-118	0.0167312	533.499
eqtl-a-ENSG00000059377	TBXAS1	rs2240395	31077	G	C	-0.412889	0.0118041	1e-200	0.0378784	1223.41
eqtl-a-ENSG00000059377	TBXAS1	rs6969911	27211	C	A	0.122591	0.0209755	5.08405e-09	0.00125373	34.1555
eqtl-a-ENSG00000059377	TBXAS1	rs6986779	24729	T	C	-0.079638	0.0124608	1.64589e-10	0.00164902	40.8426
eqtl-a-ENSG00000059588	TARBP1	rs6697268	31684	T	C	-0.212225	0.0220461	6.18586e-22	0.00291623	92.6621
eqtl-a-ENSG00000059588	TARBP1	rs594646	31668	A	T	0.145348	0.0126	8.74782e-31	0.00418442	133.061
eqtl-a-ENSG00000059588	TARBP1	rs12731560	31553	A	G	-0.106285	0.0149978	1.37246e-12	0.00158912	50.2182
eqtl-a-ENSG00000059588	TARBP1	rs500513	26486	G	C	0.328695	0.0115851	4.45656e-177	0.0294963	804.922
eqtl-a-ENSG00000059588	TARBP1	rs7740107	31569	A	T	-0.0762353	0.0135848	2.00461e-08	0.000996579	31.4904
eqtl-a-ENSG00000059691	GATB	rs9884140	24612	T	A	0.1136	0.0172876	4.99804e-11	0.00175137	43.1769
eqtl-a-ENSG00000059691	GATB	rs2120098	24823	A	T	-0.3828	0.0122138	1e-200	0.0380657	982.217
eqtl-a-ENSG00000059691	GATB	rs74378409	17591	G	A	-0.272078	0.0128324	9.03649e-100	0.0249185	449.492
eqtl-a-ENSG00000059691	GATB	rs2003377	23497	A	G	0.204992	0.033537	9.82675e-10	0.00158753	37.3584
eqtl-a-ENSG00000059728	MXD1	rs10187817	21105	A	G	0.129917	0.0119475	1.5332e-27	0.00557142	118.232
eqtl-a-ENSG00000059728	MXD1	rs56330463	31355	C	T	-0.0934825	0.0120416	8.28133e-15	0.00191845	60.2649
eqtl-a-ENSG00000059728	MXD1	rs149007767	29863	T	C	0.0980079	0.0166612	4.04362e-09	0.00115737	34.6004
eqtl-a-ENSG00000059804	SLC2A3	rs56330463	28802	C	T	-0.0914498	0.0120427	3.1067e-14	0.00199814	57.6617
eqtl-a-ENSG00000059804	SLC2A3	rs56388170	28588	T	G	-0.101144	0.0130997	1.15239e-14	0.00208099	59.6111
eqtl-a-ENSG00000059804	SLC2A3	rs7967655	24516	A	G	-0.122065	0.0150921	6.07575e-16	0.00266119	65.4105
eqtl-a-ENSG00000059804	SLC2A3	rs7304465	28917	T	C	-0.316719	0.0116208	1.47231e-163	0.0250442	742.756
eqtl-a-ENSG00000060138	YBX3	rs592423	26494	C	A	0.122885	0.0118831	4.58775e-25	0.00402014	106.931
eqtl-a-ENSG00000060138	YBX3	rs6592965	26609	A	G	-0.0999365	0.011935	5.58856e-17	0.00262804	70.1085
eqtl-a-ENSG00000060138	YBX3	rs73660574	23337	A	G	0.217853	0.0326881	2.65399e-11	0.00189966	44.413
eqtl-a-ENSG00000060138	YBX3	rs7968282	21104	T	C	0.180386	0.0149643	1.84289e-33	0.0068383	145.295
eqtl-a-ENSG00000060138	YBX3	rs59174975	26156	C	T	-0.127236	0.018018	1.64589e-12	0.00190287	49.8625
eqtl-a-ENSG00000060138	YBX3	rs7302837	26156	T	C	-0.336687	0.0122292	7.39605e-167	0.028163	757.92
eqtl-a-ENSG00000060138	YBX3	rs11905479	26493	A	G	0.0849881	0.0148404	1.02341e-08	0.00123639	32.7938
eqtl-a-ENSG00000060138	YBX3	rs6084653	26494	G	C	-0.102688	0.0123226	7.85597e-17	0.00261427	69.4388
eqtl-a-ENSG00000060558	GNA15	rs149007767	30077	T	C	-0.122615	0.0166497	1.77664e-13	0.00179994	54.2307
eqtl-a-ENSG00000060558	GNA15	rs117552144	19488	T	C	0.254391	0.0301094	2.94307e-17	0.00364959	71.3764
eqtl-a-ENSG00000060558	GNA15	rs2074864	27399	C	T	0.170542	0.0129703	1.7334e-39	0.00627041	172.875
eqtl-a-ENSG00000060709	RIMBP2	rs11060939	30688	A	G	0.310416	0.0134049	1.24165e-118	0.0171739	536.207
eqtl-a-ENSG00000060709	RIMBP2	rs149345397	30966	A	G	0.164846	0.028779	1.0162e-08	0.00105843	32.8078
eqtl-a-ENSG00000060709	RIMBP2	rs112275476	23363	A	G	0.538375	0.0471403	3.29913e-30	0.00555186	130.421
eqtl-a-ENSG00000060749	QSER1	rs61889542	26148	C	T	-0.153554	0.0212617	5.11564e-13	0.00199078	52.1547
eqtl-a-ENSG00000060749	QSER1	rs11031921	30927	T	A	0.504074	0.0322243	3.73164e-55	0.00784985	244.677
eqtl-a-ENSG00000060749	QSER1	rs77146504	15987	C	T	0.436684	0.0471698	2.09074e-20	0.00533234	85.6943
eqtl-a-ENSG00000060762	MPC1	rs34172738	25357	C	T	-0.109593	0.0200023	4.2774e-08	0.00118248	30.0173
eqtl-a-ENSG00000060762	MPC1	rs2024981	25353	T	C	0.421122	0.013568	1e-200	0.0366065	963.274
eqtl-a-ENSG00000060762	MPC1	rs9366006	25476	G	A	0.165679	0.0135278	1.7346e-34	0.00585329	149.985
eqtl-a-ENSG00000060762	MPC1	rs6935275	25023	G	A	-0.222284	0.0124507	2.72961e-71	0.0125774	318.709
eqtl-a-ENSG00000060982	BCAT1	rs56388170	31355	T	G	-0.0967234	0.0131021	1.55453e-13	0.00173508	54.4946
eqtl-a-ENSG00000060982	BCAT1	rs7966074	31179	T	C	-0.0935872	0.015276	9.00036e-10	0.00120234	37.5306
eqtl-a-ENSG00000060982	BCAT1	rs11047735	31684	T	C	0.280249	0.0128177	5.70164e-106	0.0148636	478.014
eqtl-a-ENSG00000060982	BCAT1	rs7305924	31300	T	G	0.192042	0.0118305	2.95665e-59	0.00834836	263.487
eqtl-a-ENSG00000060982	BCAT1	rs115623448	29314	T	G	0.313949	0.0353554	6.69885e-19	0.00268266	78.8455
eqtl-a-ENSG00000060982	BCAT1	rs2200509	31684	G	T	-0.680746	0.0159014	1e-200	0.0546812	1832.62
eqtl-a-ENSG00000060982	BCAT1	rs12608504	27399	G	A	-0.0737618	0.0124646	3.26671e-09	0.00127649	35.0167
eqtl-a-ENSG00000060982	BCAT1	rs2143606	31684	G	A	0.0737254	0.0118964	5.74765e-10	0.0012107	38.4039
eqtl-a-ENSG00000061273	HDAC7	rs56330463	31569	C	T	0.0755651	0.0120505	3.59203e-10	0.00124403	39.3192
eqtl-a-ENSG00000061273	HDAC7	rs56388170	31355	T	G	0.0781707	0.0131108	2.48863e-09	0.00113248	35.5469
eqtl-a-ENSG00000061273	HDAC7	rs11837686	31240	C	T	-0.254617	0.0274428	1.72385e-20	0.00274797	86.0776
eqtl-a-ENSG00000061273	HDAC7	rs624959	31684	G	A	-0.0783522	0.0119869	6.29361e-11	0.00134668	42.7229
eqtl-a-ENSG00000061273	HDAC7	rs7972177	31683	G	A	0.108359	0.0129622	6.30376e-17	0.00220084	69.8787
eqtl-a-ENSG00000061676	NCKAP1	rs10460378	31470	C	A	-0.148502	0.0149813	3.67705e-23	0.00311254	98.2512
eqtl-a-ENSG00000061676	NCKAP1	rs7595276	31462	C	T	-0.0737611	0.0119467	6.64982e-10	0.00121017	38.1181
eqtl-a-ENSG00000061676	NCKAP1	rs62190103	31351	T	C	-0.335618	0.0130221	1.79061e-146	0.0207478	664.203
eqtl-a-ENSG00000061676	NCKAP1	rs1354034	31470	C	T	0.184855	0.0121511	2.89068e-52	0.00730049	231.421
eqtl-a-ENSG00000061676	NCKAP1	rs17655730	31355	C	T	0.0875299	0.0140187	4.27612e-10	0.0012418	38.9825
eqtl-a-ENSG00000061918	GUCY1B1	rs1354034	31684	C	T	0.348285	0.0118944	1.79061e-188	0.026348	857.348
eqtl-a-ENSG00000061918	GUCY1B1	rs10820606	26161	C	A	0.100738	0.0139722	5.60402e-13	0.00198308	51.9785
eqtl-a-ENSG00000061918	GUCY1B1	rs7075195	31569	G	A	0.0673791	0.0120406	2.19351e-08	0.000990975	31.3131
eqtl-a-ENSG00000061918	GUCY1B1	rs505404	31569	G	T	0.174448	0.014245	1.76035e-34	0.00472811	149.961
eqtl-a-ENSG00000061918	GUCY1B1	rs12589699	31684	G	A	-0.118165	0.0177925	3.10742e-11	0.00139014	44.1038
eqtl-a-ENSG00000061938	TNK2	rs35356378	21502	G	A	0.20157	0.029391	6.98232e-12	0.00218271	47.0308
eqtl-a-ENSG00000061938	TNK2	rs2278034	26606	C	T	0.144397	0.011843	3.41193e-34	0.0055564	148.648
eqtl-a-ENSG00000061938	TNK2	rs113021491	23430	A	G	0.196038	0.0335125	4.92765e-09	0.00145835	34.216
eqtl-a-ENSG00000061938	TNK2	rs149110519	20660	T	C	0.319576	0.0265217	1.95389e-33	0.00697869	145.179
eqtl-a-ENSG00000062282	DGAT2	rs149110519	25735	T	C	0.145233	0.0266297	4.93606e-08	0.00115444	29.7416
eqtl-a-ENSG00000062282	DGAT2	rs55768233	29382	A	G	-0.142839	0.0250885	1.24529e-08	0.00110201	32.4127
eqtl-a-ENSG00000062282	DGAT2	rs60677263	31569	G	A	-0.380882	0.0195277	9.9954e-85	0.0119074	380.409
eqtl-a-ENSG00000062282	DGAT2	rs12600856	31569	C	T	0.0731071	0.0122492	2.39889e-09	0.00112708	35.6185
eqtl-a-ENSG00000062716	VMP1	rs3731827	25361	C	T	-0.0671897	0.0120513	2.46962e-08	0.00122416	31.0816
eqtl-a-ENSG00000062716	VMP1	rs149110519	19527	T	C	-0.21592	0.0265957	4.71628e-16	0.00336406	65.905
eqtl-a-ENSG00000062716	VMP1	rs149007767	23869	T	C	0.0971203	0.0166616	5.58264e-09	0.00142146	33.9743
eqtl-a-ENSG00000062716	VMP1	rs7846314	25361	T	A	0.102413	0.0155238	4.18986e-11	0.00171318	43.5191
eqtl-a-ENSG00000062716	VMP1	rs77526211	23069	A	G	-0.344747	0.029127	2.54273e-32	0.00603603	140.079
eqtl-a-ENSG00000062716	VMP1	rs2136695	25476	T	C	-0.190391	0.0164531	5.73984e-31	0.00522865	133.895
eqtl-a-ENSG00000063169	BICRA	rs1354034	31684	C	T	-0.0713239	0.0122356	5.57609e-09	0.00107131	33.9776
eqtl-a-ENSG00000063169	BICRA	rs2974225	31684	C	T	-0.329227	0.0174587	2.56448e-79	0.0110989	355.582
eqtl-a-ENSG00000063169	BICRA	rs148457515	25543	A	G	-0.247466	0.0324142	2.26517e-14	0.00227666	58.2809
eqtl-a-ENSG00000063245	EPN1	rs17649553	25797	T	C	0.087249	0.0149948	5.94142e-09	0.00131069	33.8537
eqtl-a-ENSG00000063245	EPN1	rs117482400	25244	A	G	0.929684	0.0442654	6.23591e-98	0.0171736	441.07
eqtl-a-ENSG00000063245	EPN1	rs2287791	31683	T	C	-0.160104	0.0210168	2.58048e-14	0.00182831	58.0288
eqtl-a-ENSG00000063761	ADCK1	rs139791189	26580	T	C	1.2489	0.03913	1e-200	0.0369103	1018.6
eqtl-a-ENSG00000063761	ADCK1	rs10149767	26609	C	T	-0.213847	0.016244	1.39894e-39	0.00647101	173.296
eqtl-a-ENSG00000063761	ADCK1	rs12881619	31564	C	T	0.143186	0.0151413	3.18127e-21	0.00282523	89.4226
eqtl-a-ENSG00000063761	ADCK1	rs17825440	26721	T	C	1.78783	0.0384507	1e-200	0.0748518	2161.78
eqtl-a-ENSG00000063854	HAGH	rs17534202	30362	C	G	-0.0677506	0.0119208	1.32041e-08	0.00106273	32.2988
eqtl-a-ENSG00000063854	HAGH	rs1427407	31086	G	T	0.0946901	0.0163394	6.82402e-09	0.0010792	33.5822
eqtl-a-ENSG00000063854	HAGH	rs74417235	31470	G	A	0.118988	0.0201891	3.77868e-09	0.00110255	34.7332
eqtl-a-ENSG00000063854	HAGH	rs628751	31470	A	C	-0.098396	0.0118754	1.17517e-16	0.00217678	68.6485
eqtl-a-ENSG00000063854	HAGH	rs6592965	31470	A	G	0.182567	0.0118655	2.02582e-53	0.00746657	236.725
eqtl-a-ENSG00000063854	HAGH	rs238678	28703	G	A	-0.504094	0.0164387	1e-200	0.031722	940.281
eqtl-a-ENSG00000063854	HAGH	rs2815304	19095	A	G	-0.198687	0.0168187	3.32047e-32	0.00725558	139.543
eqtl-a-ENSG00000063854	HAGH	rs9944715	31355	G	A	0.0845295	0.0135649	4.617e-10	0.00123691	38.829
eqtl-a-ENSG00000063854	HAGH	rs6084653	31355	G	C	-0.135575	0.0123001	2.97989e-28	0.00385972	121.483
eqtl-a-ENSG00000064012	CASP8	rs35627330	2912	A	G	0.255225	0.0457655	2.4498e-08	0.0105673	31.0793
eqtl-a-ENSG00000064012	CASP8	rs7560328	31350	C	A	0.312158	0.0118923	7.34514e-152	0.0215049	688.953
eqtl-a-ENSG00000064012	CASP8	rs10931931	31355	T	C	-0.151674	0.017017	4.95793e-19	0.00252726	79.4381
eqtl-a-ENSG00000064012	CASP8	rs55793580	31355	T	C	-0.0999981	0.0158282	2.65308e-10	0.00127134	39.911
eqtl-a-ENSG00000064042	LIMCH1	rs6447061	30549	G	A	0.17481	0.0120957	2.42829e-47	0.0067907	208.854
eqtl-a-ENSG00000064042	LIMCH1	rs1869286	30551	A	G	-0.137283	0.0142716	6.62217e-22	0.0030196	92.5251
eqtl-a-ENSG00000064042	LIMCH1	rs4861123	30551	G	A	0.10147	0.012005	2.85891e-17	0.00233298	71.4369
eqtl-a-ENSG00000064201	TSPAN32	rs11022291	30720	C	T	-0.286434	0.0158329	3.75232e-73	0.0105416	327.265
eqtl-a-ENSG00000064201	TSPAN32	rs10765907	25437	C	T	0.407269	0.0114432	1e-200	0.0474347	1266.58
eqtl-a-ENSG00000064201	TSPAN32	rs72845802	21977	T	C	0.230134	0.0295294	6.53281e-15	0.00275604	60.7313
eqtl-a-ENSG00000064201	TSPAN32	rs77926599	30276	T	C	-0.153691	0.019445	2.70085e-15	0.00205915	62.4672
eqtl-a-ENSG00000064225	ST3GAL6	rs1440152	31558	G	C	0.359434	0.0115808	1e-200	0.0296206	963.238
eqtl-a-ENSG00000064225	ST3GAL6	rs13071075	27820	G	A	-0.257726	0.0123874	3.86723e-96	0.0153212	432.838
eqtl-a-ENSG00000064225	ST3GAL6	rs1851817	26892	C	A	-0.092759	0.0127324	3.21218e-13	0.00196975	53.0712
eqtl-a-ENSG00000064225	ST3GAL6	rs56330463	31569	C	T	0.145815	0.0120047	5.97998e-34	0.00465175	147.528
eqtl-a-ENSG00000064419	TNPO3	rs2402941	31141	G	A	-0.505162	0.0156718	1e-200	0.0322877	1038.95
eqtl-a-ENSG00000064419	TNPO3	rs13244090	31355	G	A	-0.377495	0.0122826	1e-200	0.0292445	944.526
eqtl-a-ENSG00000064419	TNPO3	rs6946734	29616	C	T	0.19326	0.0200827	6.38117e-22	0.00311715	92.5999
eqtl-a-ENSG00000064490	RFXANK	rs113564583	28473	G	A	-0.341694	0.0242888	5.95662e-45	0.00690273	197.894
eqtl-a-ENSG00000064490	RFXANK	rs11671119	31355	T	C	1.03439	0.0314839	1e-200	0.0332802	1079.35
eqtl-a-ENSG00000064490	RFXANK	rs79003009	27284	T	C	-0.220395	0.0309931	1.15027e-12	0.00184996	50.564
eqtl-a-ENSG00000064547	LPAR2	rs4654899	31684	A	C	-0.0887122	0.0120219	1.59001e-13	0.00171567	54.4494
eqtl-a-ENSG00000064547	LPAR2	rs10187424	31684	C	T	-0.087102	0.0120333	4.54046e-13	0.00165093	52.3913
eqtl-a-ENSG00000064547	LPAR2	rs6866344	31684	G	T	0.0780263	0.0130549	2.27562e-09	0.00112617	35.7197
eqtl-a-ENSG00000064547	LPAR2	rs149007767	30077	T	C	0.121012	0.0166505	3.65932e-13	0.0017531	52.817
eqtl-a-ENSG00000064547	LPAR2	rs72999016	31141	A	G	-0.598327	0.0169487	1e-200	0.0384796	1246.17
eqtl-a-ENSG00000064547	LPAR2	rs17751021	28588	A	G	0.349845	0.031858	4.6957e-28	0.00420051	120.582
eqtl-a-ENSG00000064547	LPAR2	rs56408111	31684	C	T	0.280391	0.0221722	1.17733e-36	0.00502208	159.913
eqtl-a-ENSG00000064547	LPAR2	rs74182633	25749	C	A	0.416073	0.0389691	1.30407e-26	0.00440778	113.989
eqtl-a-ENSG00000064547	LPAR2	rs117131852	24433	T	C	0.457529	0.0392884	2.42159e-31	0.00551986	135.604
eqtl-a-ENSG00000064547	LPAR2	rs10415813	25559	G	A	0.622885	0.0332074	1.68422e-78	0.0135789	351.813
eqtl-a-ENSG00000064601	CTSA	rs61812598	31484	A	G	0.0697908	0.012309	1.42959e-08	0.00102004	32.1457
eqtl-a-ENSG00000064601	CTSA	rs826415	31569	G	T	0.083945	0.0128667	6.83597e-11	0.00134651	42.5626
eqtl-a-ENSG00000064601	CTSA	rs28498283	26953	T	A	0.0922315	0.0136451	1.38771e-11	0.00169224	45.6849
eqtl-a-ENSG00000064601	CTSA	rs1354034	31684	C	T	0.239878	0.0120828	1.03801e-87	0.0122867	394.111
eqtl-a-ENSG00000064601	CTSA	rs9399137	31569	C	T	0.0805716	0.0134787	2.26449e-09	0.00113062	35.7306
eqtl-a-ENSG00000064601	CTSA	rs505404	31569	G	T	0.104612	0.0142933	2.50207e-13	0.00169395	53.5637
eqtl-a-ENSG00000064601	CTSA	rs11553699	30031	G	A	0.146181	0.0190102	1.47843e-14	0.0019651	59.1261
eqtl-a-ENSG00000064601	CTSA	rs35979828	29836	T	C	-0.306663	0.0255189	2.88602e-33	0.00481683	144.401
eqtl-a-ENSG00000064601	CTSA	rs10512472	31684	C	T	0.0857053	0.0155075	3.26498e-08	0.000963104	30.5425
eqtl-a-ENSG00000064601	CTSA	rs6017717	31566	C	G	0.228323	0.0160228	4.49573e-46	0.00639173	203.046
eqtl-a-ENSG00000064607	SUGP2	rs12608822	23513	T	C	-0.152252	0.0261391	5.71808e-09	0.00144082	33.9241
eqtl-a-ENSG00000064607	SUGP2	rs78538967	22963	C	T	-0.173597	0.0312781	2.85338e-08	0.00133965	30.8011
eqtl-a-ENSG00000064607	SUGP2	rs2107263	26490	A	G	-0.578094	0.0130018	1e-200	0.0694463	1976.77
eqtl-a-ENSG00000064666	CNN2	rs35979828	29836	T	C	0.150602	0.0256178	4.13752e-09	0.001157	34.558
eqtl-a-ENSG00000064666	CNN2	rs11880562	23284	G	A	0.168095	0.0239234	2.12227e-12	0.00211586	49.3658
eqtl-a-ENSG00000064666	CNN2	rs116977028	20249	A	T	-0.574884	0.0186127	1e-200	0.044993	953.891
eqtl-a-ENSG00000064666	CNN2	rs12471	19278	A	C	-0.149462	0.0119077	3.89583e-36	0.00810605	157.529
eqtl-a-ENSG00000064687	ABCA7	rs113337161	20500	T	C	-0.637627	0.0220318	3.62243e-184	0.0392544	837.512
eqtl-a-ENSG00000064687	ABCA7	rs150244663	17396	T	C	-0.691631	0.0420869	1.09926e-60	0.0152868	270.026
eqtl-a-ENSG00000064687	ABCA7	rs117875320	10464	T	G	-0.319567	0.0418177	2.13845e-14	0.00554995	58.3876
eqtl-a-ENSG00000064726	BTBD1	rs13379920	31684	G	A	0.180837	0.0127721	1.65234e-45	0.0062874	200.458
eqtl-a-ENSG00000064726	BTBD1	rs17158873	31684	C	T	0.133547	0.0182661	2.64789e-13	0.00168424	53.4502
eqtl-a-ENSG00000064726	BTBD1	rs4262914	31684	A	G	-0.0726137	0.0119029	1.05801e-09	0.00117323	37.2138
eqtl-a-ENSG00000064763	FAR2	rs1375493	25531	A	G	0.0668494	0.0119924	2.48382e-08	0.00121559	31.0705
eqtl-a-ENSG00000064763	FAR2	rs2594836	25531	A	G	-0.085634	0.0137197	4.33122e-10	0.00152361	38.9555
eqtl-a-ENSG00000064763	FAR2	rs4727027	25147	A	G	0.0751677	0.0123765	1.2523e-09	0.00146468	36.8835
eqtl-a-ENSG00000064763	FAR2	rs55793580	25531	T	C	-0.199107	0.0157618	1.39927e-36	0.00621137	159.561
eqtl-a-ENSG00000064763	FAR2	rs3184504	22380	C	T	0.0903395	0.0119216	3.52046e-14	0.00255925	57.4179
eqtl-a-ENSG00000064763	FAR2	rs3809188	25531	A	G	-0.068848	0.0123143	2.26032e-08	0.00122282	31.2557
eqtl-a-ENSG00000064886	CHI3L2	rs1056825	30935	C	T	0.226957	0.0127273	3.96004e-71	0.0101747	317.97
eqtl-a-ENSG00000064886	CHI3L2	rs76275224	30491	T	C	0.90592	0.025941	1e-200	0.0384594	1219.49
eqtl-a-ENSG00000064886	CHI3L2	rs145439981	23613	C	T	-0.299989	0.0465619	1.1729e-10	0.00175483	41.5062
eqtl-a-ENSG00000064886	CHI3L2	rs1282332	30818	G	A	-0.122135	0.0127874	1.27968e-21	0.0029514	91.2195
eqtl-a-ENSG00000064886	CHI3L2	rs41312686	29328	T	C	0.829542	0.0170641	1e-200	0.0745711	2363.09
eqtl-a-ENSG00000064886	CHI3L2	rs12404497	24390	A	G	-0.0930258	0.0160273	6.45967e-09	0.00137935	33.6861
eqtl-a-ENSG00000065060	BLTP3A	rs9462085	25742	A	G	-0.282385	0.0132329	4.87528e-101	0.0173826	455.344
eqtl-a-ENSG00000065060	BLTP3A	rs62398145	23644	C	T	0.417782	0.0441205	2.82553e-21	0.00377793	89.6565
eqtl-a-ENSG00000065060	BLTP3A	rs57916801	25750	A	G	0.839704	0.0228607	1e-200	0.0497871	1349.09
eqtl-a-ENSG00000065060	BLTP3A	rs73405691	26081	G	A	0.586265	0.0176206	1e-200	0.0407164	1106.91
eqtl-a-ENSG00000065060	BLTP3A	rs78691829	22993	A	G	0.381344	0.0333246	2.54331e-30	0.00566294	130.938
eqtl-a-ENSG00000065060	BLTP3A	rs111314618	22559	A	G	0.70735	0.0409873	9.8107e-67	0.0130303	297.805
eqtl-a-ENSG00000065135	GNAI3	rs56018934	31684	T	C	0.534405	0.0238268	2.07014e-111	0.0156289	503.016
eqtl-a-ENSG00000065135	GNAI3	rs533212	30744	G	C	0.0957114	0.0154077	5.23805e-10	0.00125356	38.5854
eqtl-a-ENSG00000065135	GNAI3	rs7536292	31684	C	T	-0.454845	0.0149049	1e-200	0.0285527	931.196
eqtl-a-ENSG00000065135	GNAI3	rs116468196	30044	A	C	0.744047	0.0360265	9.25124e-95	0.0139983	426.508
eqtl-a-ENSG00000065154	OAT	rs2176139	26440	A	G	-0.0794675	0.0131048	1.32779e-09	0.00138884	36.7693
eqtl-a-ENSG00000065154	OAT	rs7070561	31196	T	C	-0.120948	0.0207028	5.15157e-09	0.00109286	34.128
eqtl-a-ENSG00000065154	OAT	rs9422943	31527	A	G	-0.464256	0.0165711	1.03039e-172	0.0242913	784.847
eqtl-a-ENSG00000065154	OAT	rs2491159	31528	C	T	0.159568	0.0118487	2.44625e-41	0.00571956	181.352
eqtl-a-ENSG00000065268	WDR18	rs11085231	19007	T	A	-0.49275	0.0112058	1e-200	0.0923375	1933.4
eqtl-a-ENSG00000065268	WDR18	rs116649696	20129	C	A	0.281388	0.026658	4.79623e-26	0.00550474	111.407
eqtl-a-ENSG00000065268	WDR18	rs75707890	17997	G	A	-0.213037	0.0329136	9.63385e-11	0.00232247	41.8901
eqtl-a-ENSG00000065308	TRAM2	rs9474227	31683	C	T	-0.362408	0.0217403	2.16571e-62	0.00869452	277.867
eqtl-a-ENSG00000065308	TRAM2	rs9463800	30902	G	C	0.33829	0.0125644	1.1324e-159	0.0229212	724.881
eqtl-a-ENSG00000065308	TRAM2	rs143579024	2434	T	C	0.285681	0.0287394	2.77715e-23	0.0390126	98.7303
eqtl-a-ENSG00000065457	ADAT1	rs28571860	28471	T	G	0.677415	0.0215468	1e-200	0.0335521	988.356
eqtl-a-ENSG00000065457	ADAT1	rs2738805	27751	G	A	0.608618	0.0115229	1e-200	0.0913453	2789.55
eqtl-a-ENSG00000065457	ADAT1	rs77276355	31355	A	G	0.14332	0.016338	1.75509e-18	0.00244819	76.9464
eqtl-a-ENSG00000065491	TBC1D22B	rs17534202	30362	C	G	-0.0689125	0.0119203	7.42574e-09	0.00109955	33.419
eqtl-a-ENSG00000065491	TBC1D22B	rs1354034	31470	C	T	-0.0888852	0.0122275	3.6166e-13	0.00167632	52.8392
eqtl-a-ENSG00000065491	TBC1D22B	rs195413	31470	G	A	-0.214719	0.0166694	5.75838e-38	0.0052447	165.91
eqtl-a-ENSG00000065491	TBC1D22B	rs4895441	31086	G	A	-0.0825875	0.013327	5.75506e-10	0.00123385	38.4004
eqtl-a-ENSG00000065491	TBC1D22B	rs9349036	25524	T	C	-0.11288	0.0144999	6.98232e-15	0.00236878	60.5996
eqtl-a-ENSG00000065491	TBC1D22B	rs668887	31026	A	G	-0.257975	0.0319561	6.88177e-16	0.00209609	65.1658
eqtl-a-ENSG00000065534	MYLK	rs826415	31569	G	T	-0.072113	0.0128718	2.11159e-08	0.000993244	31.3849
eqtl-a-ENSG00000065534	MYLK	rs1354034	31684	C	T	0.128417	0.0122026	6.7112e-26	0.00348325	110.742
eqtl-a-ENSG00000065534	MYLK	rs56193997	28801	C	T	-0.241047	0.0205966	1.22744e-31	0.00473309	136.956
eqtl-a-ENSG00000065534	MYLK	rs9399137	31569	C	T	0.0830559	0.0134776	7.16506e-10	0.00120153	37.9742
eqtl-a-ENSG00000065534	MYLK	rs10984466	31567	G	A	0.106413	0.0123914	8.87973e-18	0.00233078	73.7431
eqtl-a-ENSG00000065534	MYLK	rs10761741	31684	T	G	-0.0809506	0.0120364	1.74864e-11	0.00142557	45.2293
eqtl-a-ENSG00000065534	MYLK	rs11602954	26110	A	G	0.0883667	0.0145488	1.24919e-09	0.00141092	36.8884
eqtl-a-ENSG00000065534	MYLK	rs10506328	31185	C	A	0.0747926	0.0125544	2.55971e-09	0.0011368	35.4893
eqtl-a-ENSG00000065534	MYLK	rs11553699	30031	G	A	0.218382	0.0189611	1.08069e-30	0.00439767	132.641
eqtl-a-ENSG00000065534	MYLK	rs11696739	31684	A	G	-0.0945871	0.0123335	1.73061e-14	0.00185287	58.8117
eqtl-a-ENSG00000065534	MYLK	rs13042885	31569	T	C	-0.103119	0.0131666	4.80176e-15	0.00193922	61.3342
eqtl-a-ENSG00000065613	SLK	rs360017	31529	G	A	-0.101735	0.0146907	4.36014e-12	0.00151875	47.9544
eqtl-a-ENSG00000065613	SLK	rs149007767	30037	T	C	0.130132	0.0166456	5.38394e-15	0.00203063	61.114
eqtl-a-ENSG00000065613	SLK	rs56388170	31315	T	G	0.0799413	0.0131101	1.07669e-09	0.00118594	37.1794
eqtl-a-ENSG00000065613	SLK	rs10883952	28749	T	C	-0.287742	0.0117083	2.28034e-133	0.0205763	603.933
eqtl-a-ENSG00000065613	SLK	rs590610	31526	C	T	0.118554	0.012217	2.89935e-22	0.0029781	94.162
eqtl-a-ENSG00000065613	SLK	rs10883931	31230	T	C	0.0761129	0.0120724	2.88942e-10	0.00127117	39.7467
eqtl-a-ENSG00000065618	COL17A1	rs2451258	31684	T	C	-0.0739292	0.0127978	7.62255e-09	0.00105212	33.3683
eqtl-a-ENSG00000065618	COL17A1	rs7846314	31569	T	A	-0.0850565	0.0155312	4.33581e-08	0.000949143	29.9901
eqtl-a-ENSG00000065618	COL17A1	rs13289095	28587	T	G	0.152636	0.0183024	7.45418e-17	0.00242702	69.5453
eqtl-a-ENSG00000065618	COL17A1	rs10883958	31569	A	G	-0.280453	0.0150872	3.95913e-77	0.0108272	345.522
eqtl-a-ENSG00000065665	SEC61A2	rs11257354	28216	A	G	-0.196383	0.0322458	1.12769e-09	0.00131279	37.0878
eqtl-a-ENSG00000065665	SEC61A2	rs12766360	30902	T	A	0.370922	0.0117018	1e-200	0.0314903	1004.69
eqtl-a-ENSG00000065665	SEC61A2	rs150536510	19316	C	A	0.378849	0.050354	5.32844e-14	0.00292197	56.6004
eqtl-a-ENSG00000065665	SEC61A2	rs7897943	31482	G	A	-0.249397	0.0139134	7.52489e-72	0.0101028	321.283
eqtl-a-ENSG00000065675	PRKCQ	rs2007252	31231	C	T	0.091613	0.0121313	4.2924e-14	0.00182273	57.0258
eqtl-a-ENSG00000065675	PRKCQ	rs2255088	30902	C	T	-0.232627	0.0128848	7.2845e-73	0.0104381	325.939
eqtl-a-ENSG00000065675	PRKCQ	rs658230	31684	G	A	-0.0851247	0.0118821	7.8361e-13	0.00161727	51.3213
eqtl-a-ENSG00000065802	ASB1	rs79676909	29619	T	C	0.222082	0.0298104	9.36268e-14	0.00187028	55.496
eqtl-a-ENSG00000065802	ASB1	rs4663301	31019	T	A	-0.107303	0.019465	3.53167e-08	0.000978728	30.3869
eqtl-a-ENSG00000065802	ASB1	rs502349	31468	T	C	0.510276	0.0111586	1e-200	0.0623131	2091.04
eqtl-a-ENSG00000065809	FAM107B	rs78155027	30431	A	C	-0.293652	0.0177657	2.25372e-61	0.00889822	273.195
eqtl-a-ENSG00000065809	FAM107B	rs7898971	30935	G	A	0.234233	0.0173467	1.50141e-41	0.00585949	182.32
eqtl-a-ENSG00000065809	FAM107B	rs11259263	30805	C	T	0.484419	0.0143283	1e-200	0.0357774	1142.94
eqtl-a-ENSG00000065809	FAM107B	rs7092826	30935	T	G	-0.369613	0.0121668	1e-200	0.0289684	922.813
eqtl-a-ENSG00000065809	FAM107B	rs35979828	29087	T	C	0.156716	0.0256152	9.47567e-10	0.00128521	37.4284
eqtl-a-ENSG00000065882	TBC1D1	rs6531595	27305	C	A	0.0880319	0.0147826	2.59753e-09	0.0012971	35.4606
eqtl-a-ENSG00000065882	TBC1D1	rs2261414	31300	T	C	0.173039	0.0148197	1.68655e-31	0.00433688	136.327
eqtl-a-ENSG00000065882	TBC1D1	rs933819	31299	T	C	-0.0997108	0.0118934	5.12507e-17	0.00224062	70.2821
eqtl-a-ENSG00000065882	TBC1D1	rs73236866	30601	T	A	0.401515	0.0177835	7.16143e-113	0.0163855	509.731
eqtl-a-ENSG00000065978	YBX1	rs73660574	6419	A	G	0.221346	0.0326865	1.27204e-11	0.00709329	45.8428
eqtl-a-ENSG00000065978	YBX1	rs7213285	6421	A	G	0.117489	0.0161856	3.90571e-13	0.00813926	52.6746
eqtl-a-ENSG00000065978	YBX1	rs6084653	6421	G	C	-0.0851249	0.0123321	5.09918e-12	0.0073659	47.6326
eqtl-a-ENSG00000065989	PDE4A	rs10416139	30745	T	C	-0.0977132	0.0138699	1.85481e-12	0.0016117	49.6285
eqtl-a-ENSG00000065989	PDE4A	rs147394556	3428	T	C	0.52817	0.0529871	2.10863e-23	0.0281681	99.301
eqtl-a-ENSG00000065989	PDE4A	rs77376335	31568	C	T	-0.34701	0.0208894	5.72532e-62	0.00866573	275.934
eqtl-a-ENSG00000066027	PPP2R5A	rs2970579	31355	A	G	-0.171859	0.0122414	8.97222e-45	0.00624675	197.086
eqtl-a-ENSG00000066027	PPP2R5A	rs61829198	29143	G	A	0.199128	0.0282359	1.76116e-12	0.00170367	49.7315
eqtl-a-ENSG00000066027	PPP2R5A	rs146891838	28645	T	C	1.02169	0.0426328	6.47143e-127	0.0196553	574.275
eqtl-a-ENSG00000066027	PPP2R5A	rs588058	23155	A	G	0.260623	0.0441128	3.45868e-09	0.00150521	34.9027
eqtl-a-ENSG00000066027	PPP2R5A	rs142218926	27725	C	T	-0.636901	0.0467711	3.15573e-42	0.00664389	185.42
eqtl-a-ENSG00000066027	PPP2R5A	rs10779571	29693	A	G	0.749767	0.0165249	1e-200	0.0648349	2058.48
eqtl-a-ENSG00000066027	PPP2R5A	rs183325637	24986	T	C	-0.487821	0.0430538	9.25763e-30	0.00511182	128.37
eqtl-a-ENSG00000066027	PPP2R5A	rs149110519	25735	T	C	0.189583	0.0266099	1.04544e-12	0.00196849	50.755
eqtl-a-ENSG00000066027	PPP2R5A	rs149007767	30077	T	C	-0.097363	0.0166615	5.10235e-09	0.00113405	34.1453
eqtl-a-ENSG00000066027	PPP2R5A	rs3859192	31684	T	C	-0.0713827	0.0119357	2.22039e-09	0.00112761	35.7654
eqtl-a-ENSG00000066084	DIP2B	rs13093110	31355	T	C	-0.0734359	0.0118955	6.68375e-10	0.001214	38.1087
eqtl-a-ENSG00000066084	DIP2B	rs149110519	25521	T	C	-0.159538	0.0266239	2.06771e-09	0.001405	35.9047
eqtl-a-ENSG00000066084	DIP2B	rs149007767	29863	T	C	0.0965817	0.0166618	6.77532e-09	0.00112389	33.5983
eqtl-a-ENSG00000066084	DIP2B	rs12582683	26678	C	A	-0.349815	0.0122407	1.25314e-179	0.029704	816.642
eqtl-a-ENSG00000066084	DIP2B	rs9739363	27100	T	C	0.291875	0.0124551	1.90546e-121	0.0198617	549.12
eqtl-a-ENSG00000066230	SLC9A3	rs114991474	4603	A	G	-0.279808	0.0484331	7.59539e-09	0.00719875	33.3616
eqtl-a-ENSG00000066230	SLC9A3	rs140456511	4574	G	A	0.389476	0.0329592	3.19595e-32	0.0296245	139.578
eqtl-a-ENSG00000066230	SLC9A3	rs74533118	5081	G	A	-0.366019	0.0341981	9.85372e-27	0.0220481	114.507
eqtl-a-ENSG00000066230	SLC9A3	rs11750039	2022	A	G	-0.235799	0.0410499	9.22465e-09	0.0160564	32.9632
eqtl-a-ENSG00000066230	SLC9A3	rs116314028	5262	T	C	0.621145	0.0191159	1e-200	0.16712	1055.43
eqtl-a-ENSG00000066230	SLC9A3	rs77045859	5913	C	A	0.547211	0.0267695	7.16473e-93	0.0660034	417.717
eqtl-a-ENSG00000066294	CD84	rs115503831	26507	T	C	0.789779	0.0487382	4.69462e-59	0.00980913	262.567
eqtl-a-ENSG00000066294	CD84	rs2050523	31315	G	A	-0.7209	0.022383	1e-200	0.0320633	1037.26
eqtl-a-ENSG00000066294	CD84	rs11265403	31526	G	T	0.168412	0.0146038	9.10123e-31	0.00420066	132.98
eqtl-a-ENSG00000066336	SPI1	rs11570034	27559	G	A	-1.09005	0.0311909	1e-200	0.0424366	1221.25
eqtl-a-ENSG00000066336	SPI1	rs72895725	21614	G	A	0.203254	0.0348025	5.21375e-09	0.00157557	34.1049
eqtl-a-ENSG00000066336	SPI1	rs72895718	25631	T	C	0.282926	0.0271608	2.08257e-25	0.00421561	108.499
eqtl-a-ENSG00000066379	POLR1H	rs9260500	7202	C	T	0.0961328	0.0119445	8.3888e-16	0.00891385	64.757
eqtl-a-ENSG00000066379	POLR1H	rs6932091	4948	T	C	0.694026	0.0231868	7.58578e-197	0.153308	895.559
eqtl-a-ENSG00000066379	POLR1H	rs2246068	6784	C	G	-0.162118	0.0119658	8.07607e-42	0.026345	183.506
eqtl-a-ENSG00000066379	POLR1H	rs9468618	13560	T	C	0.216045	0.0216393	1.79473e-23	0.00729729	99.6639
eqtl-a-ENSG00000066382	MPPED2	rs640245	31470	T	C	0.0826918	0.0118952	3.6116e-12	0.00153327	48.323
eqtl-a-ENSG00000066382	MPPED2	rs3781852	31340	T	G	0.268809	0.0133802	9.0261e-90	0.0127147	403.585
eqtl-a-ENSG00000066382	MPPED2	rs501477	31352	G	A	-0.0767024	0.0120641	2.044e-10	0.00128767	40.4204
eqtl-a-ENSG00000066583	ISOC1	rs10080172	29099	T	G	-0.228648	0.0360042	2.14482e-10	0.00138404	40.3273
eqtl-a-ENSG00000066583	ISOC1	rs2112699	30688	C	T	-0.112453	0.0183273	8.46253e-10	0.0012253	37.6458
eqtl-a-ENSG00000066583	ISOC1	rs2577431	26444	C	A	-0.386456	0.0131769	4.50817e-189	0.0315025	860.084
eqtl-a-ENSG00000066583	ISOC1	rs2526206	27602	C	T	-0.39021	0.0128436	1e-200	0.0323591	922.979
eqtl-a-ENSG00000066583	ISOC1	rs13181669	31343	G	C	-0.373417	0.012123	1e-200	0.0293816	948.725
eqtl-a-ENSG00000066583	ISOC1	rs141844349	30964	C	A	0.261981	0.0235855	1.15213e-28	0.00396886	123.373
eqtl-a-ENSG00000066583	ISOC1	rs115494457	28129	C	T	0.318096	0.0358038	6.42688e-19	0.00279825	78.9273
eqtl-a-ENSG00000066583	ISOC1	rs149007767	29863	T	C	0.101361	0.0166598	1.17071e-09	0.00123803	37.0146
eqtl-a-ENSG00000066855	MTFR1	rs72664750	29452	G	T	0.67349	0.0217017	1e-200	0.0316654	963.042
eqtl-a-ENSG00000066855	MTFR1	rs118107026	29058	A	G	-0.294485	0.0331732	6.85646e-19	0.00270464	78.7992
eqtl-a-ENSG00000066855	MTFR1	rs143568834	26497	C	T	0.533108	0.0411466	2.16721e-38	0.0062954	167.853
eqtl-a-ENSG00000066855	MTFR1	rs140146852	27155	A	G	0.797266	0.0342748	1.10662e-119	0.0195361	541.034
eqtl-a-ENSG00000066855	MTFR1	rs141623092	25440	A	C	0.813618	0.0475897	1.5787e-65	0.0113589	292.268
eqtl-a-ENSG00000066923	STAG3	rs4502545	31355	A	G	0.0967466	0.0154844	4.15738e-10	0.00124347	39.0351
eqtl-a-ENSG00000066923	STAG3	rs72615157	31141	A	G	-0.541529	0.0154524	1e-200	0.037942	1228.07
eqtl-a-ENSG00000066923	STAG3	rs148654444	21717	C	T	0.355353	0.0458295	8.93305e-15	0.00276076	60.116
eqtl-a-ENSG00000066923	STAG3	rs80044214	27566	T	C	-0.643115	0.0294514	1.04232e-105	0.0170037	476.797
eqtl-a-ENSG00000066923	STAG3	rs138791019	27405	A	G	-0.493707	0.0444061	1.02542e-28	0.00449023	123.601
eqtl-a-ENSG00000066926	FECH	rs17076724	31684	T	G	0.0715608	0.0120869	3.21159e-09	0.0011051	35.0504
eqtl-a-ENSG00000066926	FECH	rs1800562	29606	A	G	-0.15247	0.0272867	2.29959e-08	0.00105349	31.2203
eqtl-a-ENSG00000066926	FECH	rs8073060	31185	A	T	-0.0999605	0.0128911	8.87565e-15	0.0019244	60.1242
eqtl-a-ENSG00000066926	FECH	rs144606835	19720	A	G	-0.303715	0.0431217	1.87888e-12	0.00250924	49.6017
eqtl-a-ENSG00000066926	FECH	rs144609264	10087	A	C	-0.42529	0.0432746	8.54673e-23	0.00948426	96.5646
eqtl-a-ENSG00000066926	FECH	rs1062010	31683	C	A	0.846972	0.0153511	1e-200	0.0876578	3043.91
eqtl-a-ENSG00000066926	FECH	rs35281475	30508	T	C	-0.475723	0.0388507	1.7869e-34	0.00489066	149.928
eqtl-a-ENSG00000066926	FECH	rs12974711	31569	C	T	0.149867	0.0244649	9.02298e-10	0.00118727	37.523
eqtl-a-ENSG00000066926	FECH	rs6084653	31569	G	C	0.117118	0.0123135	1.88495e-21	0.00285746	90.46
eqtl-a-ENSG00000066926	FECH	rs4820268	31300	A	G	-0.0694563	0.0119193	5.64326e-09	0.00108369	33.9542
eqtl-a-ENSG00000067057	PFKP	rs6569648	31300	T	C	-0.0835425	0.0141804	3.83398e-09	0.00110767	34.7065
eqtl-a-ENSG00000067057	PFKP	rs10794966	31231	G	A	0.175031	0.0119168	7.71792e-49	0.00686017	215.716
eqtl-a-ENSG00000067057	PFKP	rs75961101	31355	T	C	-0.446935	0.0120425	1e-200	0.0420802	1377.3
eqtl-a-ENSG00000067057	PFKP	rs730141	31558	T	C	-0.692085	0.0143561	1e-200	0.0685924	2323.91
eqtl-a-ENSG00000067057	PFKP	rs58639902	31354	G	A	-0.100696	0.0166273	1.3937e-09	0.00116837	36.6736
eqtl-a-ENSG00000067057	PFKP	rs56969892	28758	G	A	-0.119876	0.0184416	8.01124e-11	0.00146714	42.251
eqtl-a-ENSG00000067057	PFKP	rs10736965	28470	G	A	-0.938852	0.0225714	1e-200	0.0572886	1730
eqtl-a-ENSG00000067057	PFKP	rs9315786	31569	G	A	-0.0834227	0.0131994	2.61222e-10	0.00126372	39.9423
eqtl-a-ENSG00000067082	KLF6	rs55793580	31569	T	C	-0.107843	0.0158246	9.4254e-12	0.00146899	46.4399
eqtl-a-ENSG00000067082	KLF6	rs78616463	24857	C	T	0.227213	0.0408165	2.59759e-08	0.0012451	30.9856
eqtl-a-ENSG00000067082	KLF6	rs11252145	31568	T	C	-0.0904267	0.0118792	2.69464e-14	0.00183221	57.9417
eqtl-a-ENSG00000067082	KLF6	rs3184504	28418	C	T	0.112702	0.0119081	2.95801e-21	0.00314209	89.5669
eqtl-a-ENSG00000067141	NEO1	rs74928164	6612	C	T	-0.295977	0.0529438	2.26548e-08	0.00470441	31.2431
eqtl-a-ENSG00000067141	NEO1	rs2415214	31567	C	T	0.577949	0.0189396	1e-200	0.0286535	931.129
eqtl-a-ENSG00000067141	NEO1	rs28462360	31183	G	A	0.363718	0.0213299	3.37754e-65	0.00923854	290.753
eqtl-a-ENSG00000067141	NEO1	rs145578343	18767	T	C	-0.412761	0.0477473	5.39014e-18	0.00396624	74.7228
eqtl-a-ENSG00000067167	TRAM1	rs34270993	31565	C	G	0.305876	0.0116222	1.18032e-152	0.0214724	692.607
eqtl-a-ENSG00000067167	TRAM1	rs268590	30902	C	T	0.15306	0.015037	2.46093e-24	0.00334165	103.603
eqtl-a-ENSG00000067167	TRAM1	rs13255619	27307	C	T	0.235703	0.0117371	1.06047e-89	0.0145535	403.252
eqtl-a-ENSG00000067182	TNFRSF1A	rs1354034	31684	C	T	-0.0679263	0.012237	2.84368e-08	0.000971547	30.8105
eqtl-a-ENSG00000067182	TNFRSF1A	rs149110519	25735	T	C	-0.238111	0.0265823	3.31818e-19	0.00310812	80.2306
eqtl-a-ENSG00000067182	TNFRSF1A	rs56388170	31355	T	G	0.0847115	0.013108	1.0306e-10	0.00133023	41.7623
eqtl-a-ENSG00000067182	TNFRSF1A	rs1800692	31075	G	A	-0.37004	0.0118546	1e-200	0.0304021	974.306
eqtl-a-ENSG00000067182	TNFRSF1A	rs8078723	31684	C	T	0.0711444	0.0122477	6.2997e-09	0.00106382	33.74
eqtl-a-ENSG00000067365	METTL22	rs1354034	25690	C	T	0.124663	0.0122053	1.71633e-24	0.0040444	104.314
eqtl-a-ENSG00000067365	METTL22	rs6592965	25690	A	G	0.0793485	0.0119459	3.0903e-11	0.00171447	44.117
eqtl-a-ENSG00000067365	METTL22	rs34951641	25245	G	A	-0.211835	0.0251594	3.77138e-17	0.00280028	70.886
eqtl-a-ENSG00000067365	METTL22	rs2302607	25306	A	G	-0.315021	0.013336	2.30144e-123	0.0215741	557.948
eqtl-a-ENSG00000067365	METTL22	rs1060541	5896	G	A	-0.587929	0.050277	1.3712e-31	0.0226671	136.698
eqtl-a-ENSG00000067365	METTL22	rs8059762	24908	C	A	-0.0882343	0.0144853	1.1207e-09	0.00148742	37.1009
eqtl-a-ENSG00000067365	METTL22	rs36090319	24908	C	G	-0.081159	0.0120205	1.46016e-11	0.00182682	45.582
eqtl-a-ENSG00000067836	ROGDI	rs3896594	31569	G	T	0.135345	0.0122274	1.77787e-28	0.0038661	122.515
eqtl-a-ENSG00000067836	ROGDI	rs4895441	31300	G	A	-0.167854	0.0132701	1.13318e-36	0.00508577	159.988
eqtl-a-ENSG00000067836	ROGDI	rs6592965	31684	A	G	-0.115291	0.0119252	4.12382e-22	0.00294131	93.4614
eqtl-a-ENSG00000067836	ROGDI	rs12923343	26235	C	T	0.145774	0.0253054	8.38147e-09	0.00126329	33.1819
eqtl-a-ENSG00000067836	ROGDI	rs34860010	26617	G	A	-0.219654	0.0300028	2.45754e-13	0.00200966	53.5947
eqtl-a-ENSG00000067836	ROGDI	rs58729822	28588	C	T	0.689669	0.0121863	1e-200	0.100748	3202.63
eqtl-a-ENSG00000067836	ROGDI	rs11645084	17937	A	G	0.252349	0.0328198	1.48525e-14	0.00328513	59.113
eqtl-a-ENSG00000067836	ROGDI	rs117837409	20319	G	A	0.401666	0.0344077	1.739e-31	0.00666214	136.262
eqtl-a-ENSG00000067836	ROGDI	rs872297	31554	A	T	-0.325037	0.013008	8.37529e-138	0.0194035	624.334
eqtl-a-ENSG00000067836	ROGDI	rs8073060	31185	A	T	0.100683	0.0128907	5.70033e-15	0.00195238	61.0002
eqtl-a-ENSG00000067836	ROGDI	rs9944715	31569	G	A	0.115404	0.0135488	1.62592e-17	0.00229289	72.5458
eqtl-a-ENSG00000067836	ROGDI	rs2905424	31683	C	T	0.0795565	0.0128154	5.36636e-10	0.00121488	38.5354
eqtl-a-ENSG00000068024	HDAC4	rs925738	31683	T	C	-0.250436	0.0119123	4.00682e-98	0.0137581	441.952
eqtl-a-ENSG00000068024	HDAC4	rs79040455	25847	C	T	-0.782687	0.0320312	7.2277e-132	0.0225788	597.03
eqtl-a-ENSG00000068024	HDAC4	rs1354034	31684	C	T	-0.0680961	0.0122369	2.62452e-08	0.000976422	30.9652
eqtl-a-ENSG00000068024	HDAC4	rs7911264	31684	C	T	-0.0727594	0.0118933	9.49948e-10	0.00117983	37.4236
eqtl-a-ENSG00000068028	RASSF1	rs11914549	27650	A	G	0.28149	0.0374331	5.48656e-14	0.00204095	56.5435
eqtl-a-ENSG00000068028	RASSF1	rs2071203	5878	T	C	-0.340582	0.0279159	3.09314e-34	0.0246973	148.796
eqtl-a-ENSG00000068028	RASSF1	rs34691305	28215	A	G	-0.243838	0.0334272	2.99089e-13	0.00188237	53.2074
eqtl-a-ENSG00000068079	IFI35	rs7950726	31684	A	C	0.110504	0.0176225	3.60122e-10	0.00123949	39.3182
eqtl-a-ENSG00000068079	IFI35	rs138923296	29136	G	A	-0.253942	0.0333924	2.84905e-14	0.00198099	57.8288
eqtl-a-ENSG00000068079	IFI35	rs77106873	24917	T	C	-0.929523	0.0521048	3.48177e-71	0.0126112	318.222
eqtl-a-ENSG00000068097	HEATR6	rs149054239	22368	A	G	-0.329183	0.0452778	3.58426e-13	0.0023575	52.8525
eqtl-a-ENSG00000068097	HEATR6	rs345168	31355	T	C	1.30914	0.0255683	1e-200	0.0771593	2621.45
eqtl-a-ENSG00000068097	HEATR6	rs72843518	11611	T	C	0.848546	0.0494771	6.26325e-66	0.0247063	294.081
eqtl-a-ENSG00000068097	HEATR6	rs77913816	30656	A	G	0.84006	0.0251894	1e-200	0.03501	1112.13
eqtl-a-ENSG00000068097	HEATR6	rs12051896	31562	G	A	-0.0884392	0.0123246	7.18787e-13	0.00162881	51.4892
eqtl-a-ENSG00000068097	HEATR6	rs117213633	26317	A	C	-0.212168	0.0293764	5.1074e-13	0.00197818	52.159
eqtl-a-ENSG00000068305	MEF2A	rs149110519	25735	T	C	0.166986	0.0266207	3.55067e-10	0.00152663	39.3448
eqtl-a-ENSG00000068305	MEF2A	rs149007767	30077	T	C	0.127656	0.016647	1.74141e-14	0.00195132	58.8006
eqtl-a-ENSG00000068305	MEF2A	rs10083668	30935	C	T	-0.122077	0.0188783	1.00231e-10	0.00134991	41.8132
eqtl-a-ENSG00000068305	MEF2A	rs8026614	31300	T	C	-0.227418	0.0117569	2.31686e-83	0.011813	374.142
eqtl-a-ENSG00000068305	MEF2A	rs78547437	31345	C	T	0.249883	0.016052	1.22011e-54	0.00767189	242.319
eqtl-a-ENSG00000068615	REEP1	rs114534559	28586	T	C	1.12505	0.0369358	1e-200	0.0314357	927.723
eqtl-a-ENSG00000068615	REEP1	rs56309153	20187	G	A	0.0691045	0.011891	6.18785e-09	0.00167024	33.7701
eqtl-a-ENSG00000068615	REEP1	rs192892473	23564	T	C	0.238356	0.025455	7.70726e-21	0.00370718	87.6737
eqtl-a-ENSG00000068615	REEP1	rs2033770	31684	T	C	-0.395599	0.0130267	1e-200	0.028284	922.177
eqtl-a-ENSG00000068615	REEP1	rs1354034	31684	C	T	-0.0978702	0.0122226	1.17355e-15	0.00201956	64.113
eqtl-a-ENSG00000068745	IP6K2	rs11710798	28458	C	A	-0.289924	0.0197585	9.517e-49	0.00750901	215.293
eqtl-a-ENSG00000068745	IP6K2	rs72929172	28587	G	A	0.571244	0.0210619	5.39511e-162	0.0250868	735.56
eqtl-a-ENSG00000068745	IP6K2	rs34008503	31560	A	G	-0.0678666	0.01243	4.76135e-08	0.000943676	29.8087
eqtl-a-ENSG00000068784	SRBD1	rs80089451	28255	T	C	-0.160626	0.0265528	1.45388e-09	0.00129346	36.5915
eqtl-a-ENSG00000068784	SRBD1	rs7566461	25149	G	A	0.263195	0.0415252	2.32772e-10	0.00159484	40.1696
eqtl-a-ENSG00000068784	SRBD1	rs6717619	31231	C	T	-0.388077	0.0117059	1e-200	0.0339953	1099
eqtl-a-ENSG00000068784	SRBD1	rs3184504	28418	C	T	-0.0986472	0.0119169	1.25256e-16	0.00240549	68.5192
eqtl-a-ENSG00000068796	KIF2A	rs1354034	31684	C	T	0.168992	0.0121675	7.40628e-44	0.00605137	192.887
eqtl-a-ENSG00000068796	KIF2A	rs247264	31679	C	T	-0.189272	0.0118174	9.81748e-58	0.00803258	256.508
eqtl-a-ENSG00000068796	KIF2A	rs10876550	31684	A	G	0.0761489	0.0120844	2.94971e-10	0.00125168	39.7054
eqtl-a-ENSG00000068796	KIF2A	rs16971217	31185	G	C	0.095824	0.0155632	7.41361e-10	0.00121416	37.9073
eqtl-a-ENSG00000068878	PSME4	rs77215245	31236	C	T	0.18353	0.0251853	3.16957e-13	0.00169718	53.0997
eqtl-a-ENSG00000068878	PSME4	rs2293360	31569	G	T	-0.539868	0.0201807	1.17761e-157	0.022167	715.608
eqtl-a-ENSG00000068878	PSME4	rs1354034	31684	C	T	-0.0679227	0.012237	2.85023e-08	0.000971444	30.8072
eqtl-a-ENSG00000068971	PPP2R5B	rs7606173	31355	C	G	-0.146603	0.0121226	1.14446e-33	0.00464265	146.24
eqtl-a-ENSG00000068971	PPP2R5B	rs1354034	31470	C	T	-0.0733951	0.0122348	1.98779e-09	0.00114221	35.9843
eqtl-a-ENSG00000068971	PPP2R5B	rs4895441	31086	G	A	-0.103085	0.0133169	9.86279e-15	0.0019239	59.9179
eqtl-a-ENSG00000068971	PPP2R5B	rs6592965	31470	A	G	-0.373814	0.0115435	1e-200	0.032248	1048.6
eqtl-a-ENSG00000068971	PPP2R5B	rs58717149	28166	G	T	-0.206129	0.0297346	4.13714e-12	0.00170329	48.0533
eqtl-a-ENSG00000068971	PPP2R5B	rs3782123	31470	A	C	-0.0736312	0.0131201	2e-08	0.000999812	31.4936
eqtl-a-ENSG00000068971	PPP2R5B	rs79755767	30530	A	G	-0.147575	0.0200039	1.61399e-13	0.00177949	54.4212
eqtl-a-ENSG00000068971	PPP2R5B	rs35033748	27110	C	T	0.0902366	0.0144503	4.24893e-10	0.00143634	38.9924
eqtl-a-ENSG00000068971	PPP2R5B	rs8073060	30971	A	T	0.0821887	0.0129	1.87802e-10	0.00130894	40.5898
eqtl-a-ENSG00000068971	PPP2R5B	rs2905424	31469	C	T	0.0968715	0.0128069	3.90301e-14	0.00181481	57.2106
eqtl-a-ENSG00000068971	PPP2R5B	rs6014993	26118	G	A	0.0864703	0.0118835	3.42847e-13	0.00202314	52.9434
eqtl-a-ENSG00000069020	MAST4	rs10471698	14263	G	A	-0.37946	0.0129598	1.86638e-188	0.0566989	857.185
eqtl-a-ENSG00000069020	MAST4	rs9885568	14262	A	G	0.0667896	0.0119067	2.0303e-08	0.00220139	31.4611
eqtl-a-ENSG00000069020	MAST4	rs152630	14263	G	A	-0.104701	0.0161384	8.70964e-11	0.00294232	42.0843
eqtl-a-ENSG00000069188	SDK2	rs117431114	29704	A	G	-0.25172	0.0314221	1.13789e-15	0.00215582	64.1706
eqtl-a-ENSG00000069188	SDK2	rs11657442	31559	C	A	-0.524934	0.0169825	1e-200	0.0293853	955.385
eqtl-a-ENSG00000069188	SDK2	rs2661611	31684	G	T	0.247742	0.0132455	4.60999e-78	0.0109208	349.812
eqtl-a-ENSG00000069188	SDK2	rs9893480	31183	C	G	0.0779055	0.0140214	2.76032e-08	0.000989022	30.8692
eqtl-a-ENSG00000069275	NUCKS1	rs115521489	29981	G	A	0.266962	0.029266	7.38924e-20	0.00276772	83.2038
eqtl-a-ENSG00000069275	NUCKS1	rs1418653	31567	A	C	-0.354361	0.0115251	1e-200	0.0290773	945.311
eqtl-a-ENSG00000069275	NUCKS1	rs823122	26609	T	C	-0.258978	0.025214	9.50167e-25	0.00394907	105.49
eqtl-a-ENSG00000069399	BCL3	rs7210990	31355	A	C	0.0717123	0.0118959	1.65798e-09	0.00115766	36.3383
eqtl-a-ENSG00000069399	BCL3	rs3859192	31470	T	C	0.0987122	0.0119219	1.23367e-16	0.00217375	68.5525
eqtl-a-ENSG00000069399	BCL3	rs1531517	31351	A	G	0.141585	0.024612	8.7882e-09	0.00105446	33.0912
eqtl-a-ENSG00000069667	RORA	rs7616215	31256	T	C	0.0668323	0.0122269	4.59791e-08	0.000954974	29.8753
eqtl-a-ENSG00000069667	RORA	rs62003261	31254	C	T	-0.191588	0.0158883	1.75146e-33	0.00463085	145.397
eqtl-a-ENSG00000069667	RORA	rs341398	31256	A	G	0.0691337	0.0121873	1.4065e-08	0.00102845	32.1764
eqtl-a-ENSG00000069696	DRD4	rs1439287	31470	A	G	0.0708979	0.0119022	2.57537e-09	0.00112623	35.4801
eqtl-a-ENSG00000069696	DRD4	rs7570971	24977	A	C	-0.066882	0.0119736	2.32632e-08	0.00124763	31.1985
eqtl-a-ENSG00000069696	DRD4	rs72844713	23973	T	C	-0.391447	0.0243563	4.02254e-58	0.0106597	258.278
eqtl-a-ENSG00000069702	TGFBR3	rs4658259	31674	C	A	0.12476	0.0155528	1.04376e-15	0.00202745	64.3437
eqtl-a-ENSG00000069702	TGFBR3	rs36048657	31556	C	T	-0.16028	0.0134524	9.93345e-33	0.00447845	141.949
eqtl-a-ENSG00000069702	TGFBR3	rs1354034	31684	C	T	-0.0817911	0.012231	2.27772e-11	0.0014094	44.7158
eqtl-a-ENSG00000069702	TGFBR3	rs8067378	31300	G	A	-0.0751332	0.0118868	2.60549e-10	0.00127478	39.949
eqtl-a-ENSG00000069869	NEDD4	rs12101804	29788	A	T	0.964238	0.0258488	1e-200	0.0446291	1391.42
eqtl-a-ENSG00000069869	NEDD4	rs117280067	28960	G	A	0.464494	0.0318057	2.6485e-48	0.0073108	213.265
eqtl-a-ENSG00000069869	NEDD4	rs149350059	29100	A	G	-0.1993	0.0357727	2.52703e-08	0.0010655	31.0371
eqtl-a-ENSG00000069869	NEDD4	rs17238531	11218	T	C	-0.384727	0.0487644	3.0318e-15	0.00551799	62.2332
eqtl-a-ENSG00000069869	NEDD4	rs72732238	30039	C	T	-0.175044	0.0253864	5.37155e-12	0.00158023	47.5405
eqtl-a-ENSG00000069869	NEDD4	rs62046379	31684	A	G	0.387853	0.0235382	5.33335e-61	0.00849654	271.494
eqtl-a-ENSG00000069943	PIGB	rs6701752	31569	A	G	-0.129117	0.0201173	1.37899e-10	0.00130317	41.1908
eqtl-a-ENSG00000069943	PIGB	rs2158799	31569	G	C	0.0717728	0.0122846	5.13925e-09	0.00108011	34.1327
eqtl-a-ENSG00000069943	PIGB	rs56388170	31355	T	G	0.115317	0.0130914	1.26707e-18	0.00246851	77.5866
eqtl-a-ENSG00000069943	PIGB	rs55793580	31569	T	C	-0.141611	0.0158057	3.25837e-19	0.00253631	80.2674
eqtl-a-ENSG00000069943	PIGB	rs11065979	28418	T	C	-0.0752857	0.0120469	4.1151e-10	0.00137241	39.052
eqtl-a-ENSG00000069943	PIGB	rs11057065	31684	T	C	0.099222	0.0126221	3.81066e-15	0.00194655	61.791
eqtl-a-ENSG00000069943	PIGB	rs35979828	29836	T	C	-0.237502	0.0255711	1.57217e-20	0.00288298	86.2594
eqtl-a-ENSG00000069943	PIGB	rs144664389	23479	C	T	0.286763	0.0131468	1.77828e-105	0.0198616	475.739
eqtl-a-ENSG00000069966	GNB5	rs1354034	31684	C	T	0.20713	0.0121257	2.01372e-65	0.00912538	291.773
eqtl-a-ENSG00000069966	GNB5	rs505404	31569	G	T	0.081988	0.0143038	9.93711e-09	0.00103965	32.8526
eqtl-a-ENSG00000069966	GNB5	rs12907952	22235	A	C	-0.19946	0.0131494	5.69115e-52	0.0102422	230.07
eqtl-a-ENSG00000069966	GNB5	rs79774918	27740	C	T	0.980092	0.0322679	1e-200	0.0321868	922.489
eqtl-a-ENSG00000069998	HDHD5	rs9880192	31569	C	G	-0.0706315	0.012172	6.51388e-09	0.00106549	33.6702
eqtl-a-ENSG00000069998	HDHD5	rs71326301	30662	T	C	0.535538	0.0272242	3.7914e-86	0.012463	386.939
eqtl-a-ENSG00000069998	HDHD5	rs11089393	30077	C	T	0.115472	0.0146499	3.22181e-15	0.00206136	62.1234
eqtl-a-ENSG00000069998	HDHD5	rs2159068	31678	G	C	0.356879	0.0147616	3.96278e-129	0.0181166	584.45
eqtl-a-ENSG00000070018	LRP6	rs35737962	31480	A	G	-0.109007	0.0180762	1.6335e-09	0.00115387	36.3636
eqtl-a-ENSG00000070018	LRP6	rs139311047	27053	A	C	0.208055	0.0232818	4.0281e-19	0.00294325	79.853
eqtl-a-ENSG00000070018	LRP6	rs10845503	31565	A	G	0.265906	0.0129188	3.91381e-94	0.0132439	423.628
eqtl-a-ENSG00000070019	GUCY2C	rs147200159	25780	A	G	0.274589	0.041206	2.67178e-11	0.00171955	44.4029
eqtl-a-ENSG00000070019	GUCY2C	rs11056020	31354	G	C	0.309413	0.0120003	1.34896e-146	0.0207629	664.76
eqtl-a-ENSG00000070019	GUCY2C	rs150620413	7459	C	T	-0.305329	0.048081	2.14758e-10	0.00537733	40.3156
eqtl-a-ENSG00000070087	PFN2	rs9865402	31138	C	T	-0.275533	0.0319377	6.27625e-18	0.00238458	74.4238
eqtl-a-ENSG00000070087	PFN2	rs7633238	30757	G	A	-0.403643	0.0123433	1e-200	0.0336004	1069.31
eqtl-a-ENSG00000070087	PFN2	rs80324146	28870	A	G	0.488608	0.0354868	3.93731e-43	0.00652376	189.565
eqtl-a-ENSG00000070087	PFN2	rs62268859	31026	G	A	-0.264319	0.0172853	8.69961e-53	0.00748025	233.816
eqtl-a-ENSG00000070087	PFN2	rs114484534	23500	A	G	-0.3135	0.0485587	1.07359e-10	0.00177053	41.6777
eqtl-a-ENSG00000070214	SLC44A1	rs1354034	31684	C	T	0.107686	0.0122168	1.20116e-18	0.00244624	77.692
eqtl-a-ENSG00000070214	SLC44A1	rs62568200	26617	C	A	-0.134676	0.0217616	6.06234e-10	0.00143686	38.2971
eqtl-a-ENSG00000070214	SLC44A1	rs72736926	31567	G	A	0.182253	0.0188734	4.61849e-22	0.00294534	93.2441
eqtl-a-ENSG00000070371	CLTCL1	rs9268923	29827	T	C	-0.0859032	0.0132872	1.0116e-10	0.00139937	41.7948
eqtl-a-ENSG00000070371	CLTCL1	rs111735701	31680	A	G	-0.115438	0.0204576	1.67109e-08	0.00100408	31.8391
eqtl-a-ENSG00000070371	CLTCL1	rs712951	31684	A	G	-0.249543	0.0163728	1.87802e-52	0.00727834	232.283
eqtl-a-ENSG00000070371	CLTCL1	rs1206470	29498	T	A	-0.394807	0.0116065	1e-200	0.0377454	1157.01
eqtl-a-ENSG00000070413	DGCR2	rs149110519	25735	T	C	-0.249889	0.0265746	5.28324e-21	0.0034241	88.4152
eqtl-a-ENSG00000070413	DGCR2	rs56388170	31355	T	G	-0.0725169	0.0131131	3.19867e-08	0.000974401	30.5802
eqtl-a-ENSG00000070413	DGCR2	rs2240112	31684	C	T	0.272517	0.0124224	1.14288e-106	0.014962	481.226
eqtl-a-ENSG00000070495	JMJD6	rs1663457	29863	A	G	0.130317	0.0201443	9.85145e-11	0.00139945	41.8474
eqtl-a-ENSG00000070495	JMJD6	rs12951792	29862	A	G	-0.361094	0.0118972	1e-200	0.0299252	921.132
eqtl-a-ENSG00000070495	JMJD6	rs57642494	27159	C	T	-0.180997	0.0308485	4.4268e-09	0.00126593	34.4225
eqtl-a-ENSG00000070501	POLB	rs13164856	31240	C	T	0.0743938	0.0131962	1.72639e-08	0.0010163	31.7796
eqtl-a-ENSG00000070501	POLB	rs28383314	27594	C	T	0.0743711	0.0122234	1.16931e-09	0.00133976	37.0163
eqtl-a-ENSG00000070501	POLB	rs149007767	30077	T	C	0.201684	0.016595	5.51569e-34	0.00488682	147.693
eqtl-a-ENSG00000070501	POLB	rs56388170	31355	T	G	0.0853701	0.0131077	7.37564e-11	0.00135103	42.4161
eqtl-a-ENSG00000070501	POLB	rs2272733	31300	C	T	0.368481	0.0174343	3.74369e-99	0.0140709	446.677
eqtl-a-ENSG00000070501	POLB	rs7310615	28418	G	C	-0.0904537	0.0119128	3.12104e-14	0.00202466	57.6493
eqtl-a-ENSG00000070526	ST6GALNAC1	rs12951792	29862	A	G	0.482417	0.0115885	1e-200	0.0548495	1732.85
eqtl-a-ENSG00000070526	ST6GALNAC1	rs2898621	31351	C	T	-0.288661	0.0236826	3.5752e-34	0.00471642	148.556
eqtl-a-ENSG00000070526	ST6GALNAC1	rs9897325	26518	G	T	-0.0716054	0.0120388	2.71438e-09	0.00133231	35.3747
eqtl-a-ENSG00000070540	WIPI1	rs149110519	20660	T	C	0.207187	0.0266006	6.7655e-15	0.00292778	60.6597
eqtl-a-ENSG00000070540	WIPI1	rs9913897	26609	G	A	0.167941	0.0119549	7.94694e-45	0.0073618	197.328
eqtl-a-ENSG00000070540	WIPI1	rs142077014	21981	C	T	0.20625	0.0293356	2.05636e-12	0.00224375	49.4263
eqtl-a-ENSG00000070540	WIPI1	rs145756130	22504	T	C	-0.350377	0.0427899	2.64728e-16	0.00297055	67.0425
eqtl-a-ENSG00000070540	WIPI1	rs12453629	25942	T	C	0.511385	0.0120148	1e-200	0.0652745	1811.46
eqtl-a-ENSG00000070610	GBA2	rs147272897	26987	T	C	-0.274754	0.0467309	4.11263e-09	0.00127929	34.5659
eqtl-a-ENSG00000070610	GBA2	rs7874594	31684	G	T	0.0991724	0.0132244	6.42096e-14	0.00177182	56.2344
eqtl-a-ENSG00000070610	GBA2	rs78395341	29524	C	T	0.362983	0.0260447	3.7853e-44	0.00653598	194.225
eqtl-a-ENSG00000070610	GBA2	rs148816410	20136	A	G	-0.242083	0.0361328	2.08689e-11	0.00222426	44.883
eqtl-a-ENSG00000070610	GBA2	rs3750433	31684	A	G	0.445322	0.0132135	1e-200	0.034608	1135.76
eqtl-a-ENSG00000070614	NDST1	rs150949995	10329	T	C	-0.976915	0.0498334	1.44046e-85	0.0358715	384.227
eqtl-a-ENSG00000070614	NDST1	rs112222266	30364	T	G	-0.904014	0.0284758	1e-200	0.0321261	1007.79
eqtl-a-ENSG00000070614	NDST1	rs111752138	24471	G	T	0.200449	0.0246373	4.08507e-16	0.00269772	66.189
eqtl-a-ENSG00000070614	NDST1	rs80147358	26713	A	T	-1.07373	0.0381198	1.47571e-174	0.028844	793.335
eqtl-a-ENSG00000070614	NDST1	rs149007767	30077	T	C	-0.134246	0.0166433	7.2527e-16	0.00215849	65.0571
eqtl-a-ENSG00000070614	NDST1	rs7210990	31569	A	C	0.0728845	0.0118954	8.95509e-10	0.00118778	37.5392
eqtl-a-ENSG00000070614	NDST1	rs4794822	31185	T	C	-0.0869996	0.012239	1.17409e-12	0.00161768	50.526
eqtl-a-ENSG00000070669	ASNS	rs4729402	31684	T	C	-0.17876	0.0121764	8.55658e-49	0.00675645	215.514
eqtl-a-ENSG00000070669	ASNS	rs72615149	31684	A	G	0.285101	0.015406	1.85396e-76	0.0106932	342.445
eqtl-a-ENSG00000070669	ASNS	rs2072099	31569	T	G	-0.493299	0.015002	1e-200	0.0331158	1081.17
eqtl-a-ENSG00000070669	ASNS	rs61198277	27310	G	A	-0.788779	0.0232952	1e-200	0.0402899	1146.43
eqtl-a-ENSG00000070718	AP3M2	rs3129720	31137	C	T	-0.0771563	0.0138362	2.4555e-08	0.000997697	31.0943
eqtl-a-ENSG00000070718	AP3M2	rs10806425	31300	A	C	-0.0766424	0.0122608	4.07315e-10	0.00124685	39.0726
eqtl-a-ENSG00000070718	AP3M2	rs4722762	31684	T	G	-0.0761863	0.0139494	4.71857e-08	0.000940576	29.8274
eqtl-a-ENSG00000070718	AP3M2	rs2111807	31684	T	G	0.0748639	0.0130237	9.00928e-09	0.0010418	33.0407
eqtl-a-ENSG00000070718	AP3M2	rs7823824	31556	A	T	-0.417673	0.0115072	1e-200	0.0400764	1317.36
eqtl-a-ENSG00000070731	ST6GALNAC2	rs12052715	31569	G	C	0.0909156	0.0130961	3.85478e-12	0.0015243	48.1909
eqtl-a-ENSG00000070731	ST6GALNAC2	rs149007767	30077	T	C	0.141022	0.0166393	2.34693e-17	0.0023825	71.8249
eqtl-a-ENSG00000070731	ST6GALNAC2	rs7846314	31569	T	A	0.114045	0.015518	1.99388e-13	0.00170796	54.0074
eqtl-a-ENSG00000070731	ST6GALNAC2	rs3785442	31355	T	C	-0.44651	0.0128183	1e-200	0.0372568	1213.32
eqtl-a-ENSG00000070731	ST6GALNAC2	rs9900975	29992	C	T	0.0986255	0.0121074	3.76184e-16	0.00220755	66.351
eqtl-a-ENSG00000070731	ST6GALNAC2	rs7217431	28588	G	A	-1.21752	0.0256898	1e-200	0.0728449	2245.95
eqtl-a-ENSG00000070759	TESK2	rs3219489	31566	G	C	0.431367	0.0137923	1e-200	0.0300571	978.122
eqtl-a-ENSG00000070759	TESK2	rs35645395	13233	A	G	-0.252448	0.0432696	5.39846e-09	0.00256569	34.034
eqtl-a-ENSG00000070759	TESK2	rs1112471	31555	A	C	0.086765	0.0120947	7.2845e-13	0.00162826	51.4602
eqtl-a-ENSG00000070759	TESK2	rs149007767	30077	T	C	0.113042	0.0166545	1.14183e-11	0.00152939	46.0668
eqtl-a-ENSG00000070831	CDC42	rs78665342	20976	A	G	0.295822	0.0453833	7.11541e-11	0.00202147	42.4842
eqtl-a-ENSG00000070831	CDC42	rs71638813	31456	T	C	-0.357888	0.0118144	1e-200	0.0283452	917.579
eqtl-a-ENSG00000070831	CDC42	rs2501294	18585	C	G	-0.246502	0.0121453	1.38931e-91	0.0216841	411.887
eqtl-a-ENSG00000070831	CDC42	rs2744721	31684	C	T	0.24787	0.0119667	2.61216e-95	0.0133603	429.014
eqtl-a-ENSG00000070882	OSBPL3	rs6962912	31139	C	A	-0.393713	0.0117875	1e-200	0.0345879	1115.55
eqtl-a-ENSG00000070882	OSBPL3	rs76856634	27343	C	T	-0.212342	0.0258679	2.23409e-16	0.0024583	67.3779
eqtl-a-ENSG00000070882	OSBPL3	rs62451621	28320	C	T	0.289545	0.0384625	5.15229e-14	0.00199708	56.6665
eqtl-a-ENSG00000070882	OSBPL3	rs34155688	31470	T	G	-0.10787	0.0137331	4.00405e-15	0.00195667	61.6931
eqtl-a-ENSG00000070915	SLC12A3	rs7570971	8269	A	C	-0.0727917	0.0119711	1.1958e-09	0.00445149	36.965
eqtl-a-ENSG00000070915	SLC12A3	rs56228609	13925	T	C	-0.107784	0.0128882	6.11364e-17	0.0049975	69.9297
eqtl-a-ENSG00000070915	SLC12A3	rs1865830	14262	A	G	-0.0764091	0.0121236	2.92691e-10	0.0027774	39.7161
eqtl-a-ENSG00000071189	SNX13	rs10187424	31684	C	T	-0.0666196	0.0120426	3.16242e-08	0.000964949	30.601
eqtl-a-ENSG00000071189	SNX13	rs2691614	31684	C	T	0.185726	0.0178057	1.79763e-25	0.00342215	108.793
eqtl-a-ENSG00000071189	SNX13	rs117912312	27844	G	A	-0.285429	0.045019	2.29472e-10	0.00144161	40.1951
eqtl-a-ENSG00000071205	ARHGAP10	rs13109093	31684	C	A	0.216666	0.0121379	2.88005e-71	0.00995655	318.616
eqtl-a-ENSG00000071205	ARHGAP10	rs6855339	31569	G	T	0.0759939	0.0130477	5.73865e-09	0.0010734	33.9205
eqtl-a-ENSG00000071205	ARHGAP10	rs11671005	30415	A	G	0.157899	0.0137615	1.78649e-30	0.00430986	131.643
eqtl-a-ENSG00000071242	RPS6KA2	rs17087335	31684	T	G	0.0928468	0.0147706	3.26167e-10	0.00124554	39.5103
eqtl-a-ENSG00000071242	RPS6KA2	rs4709108	31478	T	G	0.101088	0.0127291	1.99894e-15	0.00199953	63.0632
eqtl-a-ENSG00000071242	RPS6KA2	rs4709112	31684	G	A	0.213441	0.0134477	9.87188e-57	0.00788824	251.902
eqtl-a-ENSG00000071242	RPS6KA2	rs73039162	31355	G	A	0.391694	0.0241606	4.14859e-59	0.00831278	262.815
eqtl-a-ENSG00000071242	RPS6KA2	rs2769343	31355	T	C	0.387969	0.0124563	1e-200	0.0300107	970.037
eqtl-a-ENSG00000071242	RPS6KA2	rs9366033	27822	C	A	0.133741	0.0201378	3.11172e-11	0.00158281	44.1036
eqtl-a-ENSG00000071246	VASH1	rs8006563	31569	C	T	0.0868339	0.0131942	4.66659e-11	0.00137011	43.3097
eqtl-a-ENSG00000071246	VASH1	rs7160216	29951	C	T	0.143367	0.0173998	1.72783e-16	0.0022616	67.8861
eqtl-a-ENSG00000071246	VASH1	rs4293299	28797	G	T	0.157967	0.0142377	1.32954e-28	0.00425651	123.09
eqtl-a-ENSG00000071246	VASH1	rs12435580	31684	C	A	0.0751176	0.0118874	2.62918e-10	0.0012587	39.9284
eqtl-a-ENSG00000071246	VASH1	rs138298426	28998	A	G	-0.368131	0.0256105	7.51277e-47	0.00707485	206.604
eqtl-a-ENSG00000071246	VASH1	rs4903434	30280	A	G	-0.620509	0.0122131	1e-200	0.0785523	2581.16
eqtl-a-ENSG00000071246	VASH1	rs11629010	31681	A	G	1.31737	0.0142196	1e-200	0.213169	8582.49
eqtl-a-ENSG00000071575	TRIB2	rs7594033	26609	A	G	0.231382	0.0163297	1.4171e-45	0.00748875	200.757
eqtl-a-ENSG00000071575	TRIB2	rs939221	26609	G	A	0.175719	0.0118764	1.56387e-49	0.00815983	218.895
eqtl-a-ENSG00000071575	TRIB2	rs77773048	26080	A	G	0.431009	0.0144381	8.22243e-196	0.033041	891.085
eqtl-a-ENSG00000071575	TRIB2	rs55908509	22704	A	G	-0.0735386	0.0126581	6.25475e-09	0.00148438	33.7486
eqtl-a-ENSG00000071575	TRIB2	rs259981	24140	A	T	-0.111342	0.012296	1.36333e-19	0.00338517	81.9888
eqtl-a-ENSG00000071894	CPSF1	rs150600530	9549	T	C	-0.294228	0.0440006	2.27772e-11	0.00466084	44.7054
eqtl-a-ENSG00000071894	CPSF1	rs1010427	13925	A	G	0.231659	0.011768	2.8655e-86	0.0270755	387.463
eqtl-a-ENSG00000071894	CPSF1	rs117136674	10845	C	T	-0.295687	0.0412361	7.46621e-13	0.00471873	51.4078
eqtl-a-ENSG00000071894	CPSF1	rs35535975	13925	A	G	-0.449418	0.0112864	1e-200	0.102226	1585.36
eqtl-a-ENSG00000071894	CPSF1	rs10098685	10840	A	G	-0.237306	0.0315147	5.06641e-14	0.00520351	56.6906
eqtl-a-ENSG00000071967	CYBRD1	rs12612105	31026	T	C	-0.157139	0.0224703	2.6872e-12	0.00157377	48.9015
eqtl-a-ENSG00000071967	CYBRD1	rs12478601	31086	T	C	0.108921	0.0120033	1.14314e-19	0.00264185	82.3368
eqtl-a-ENSG00000071967	CYBRD1	rs11684292	31470	T	G	0.746049	0.0227109	1e-200	0.0331533	1079.04
eqtl-a-ENSG00000071967	CYBRD1	rs79908875	31020	C	T	-0.194708	0.016254	4.56667e-33	0.0046047	143.489
eqtl-a-ENSG00000071967	CYBRD1	rs72878665	30271	C	A	-0.215403	0.0317595	1.18195e-11	0.00151729	45.9968
eqtl-a-ENSG00000071967	CYBRD1	rs56851249	31341	T	A	0.466912	0.0113562	1e-200	0.0511772	1690.35
eqtl-a-ENSG00000071967	CYBRD1	rs9480866	31470	T	C	0.107756	0.0161704	2.6687e-11	0.00140907	44.4032
eqtl-a-ENSG00000071967	CYBRD1	rs77526211	29063	A	G	-0.182523	0.0292308	4.25971e-10	0.00133977	38.9874
eqtl-a-ENSG00000071967	CYBRD1	rs2239630	31355	G	A	0.0716626	0.011897	1.70369e-09	0.00115585	36.2813
eqtl-a-ENSG00000071967	CYBRD1	rs749671	31470	A	G	-0.0770563	0.0123349	4.18408e-10	0.00123854	39.0227
eqtl-a-ENSG00000071994	PDCD2	rs118070594	28353	T	C	-0.48921	0.0420703	2.94917e-31	0.00474651	135.21
eqtl-a-ENSG00000071994	PDCD2	rs9460025	31569	T	C	0.38805	0.0114473	1e-200	0.0351221	1149.06
eqtl-a-ENSG00000071994	PDCD2	rs4554352	1575	C	A	-0.0772643	0.0128652	1.90388e-09	0.0223878	36.0224
eqtl-a-ENSG00000072042	RDH11	rs1354034	31644	C	T	0.176667	0.0121598	7.95976e-48	0.00662642	211.072
eqtl-a-ENSG00000072042	RDH11	rs505404	31529	G	T	0.0928084	0.0142991	8.56052e-11	0.00133434	42.124
eqtl-a-ENSG00000072042	RDH11	rs11158688	31523	A	G	0.116271	0.0119696	2.6333e-22	0.00298441	94.3531
eqtl-a-ENSG00000072110	ACTN1	rs1354034	31470	C	T	0.170487	0.012166	1.28706e-44	0.00620138	196.363
eqtl-a-ENSG00000072110	ACTN1	rs149007767	29863	T	C	0.10702	0.0166573	1.32041e-10	0.00138034	41.2754
eqtl-a-ENSG00000072110	ACTN1	rs1275193	31355	A	C	0.158963	0.012052	1.00716e-39	0.00551778	173.959
eqtl-a-ENSG00000072110	ACTN1	rs1475033	31351	G	C	0.118996	0.0135091	1.26707e-18	0.00246881	77.5861
eqtl-a-ENSG00000072121	ZFYVE26	rs149007767	30077	T	C	-0.0974344	0.0166614	4.97519e-09	0.00113573	34.1958
eqtl-a-ENSG00000072121	ZFYVE26	rs12879105	31684	C	T	-0.1559	0.0120426	2.48142e-38	0.00526163	167.581
eqtl-a-ENSG00000072121	ZFYVE26	rs181563	31684	C	A	0.0945901	0.0125179	4.14381e-14	0.0017989	57.0954
eqtl-a-ENSG00000072163	LIMS2	rs2244880	14254	C	G	-0.356556	0.0117039	1e-200	0.0611311	927.969
eqtl-a-ENSG00000072163	LIMS2	rs6723445	13925	G	A	0.0731593	0.0124656	4.3843e-09	0.00246743	34.439
eqtl-a-ENSG00000072163	LIMS2	rs6743697	13753	G	C	-0.225447	0.0248566	1.19015e-19	0.00594591	82.2512
eqtl-a-ENSG00000072274	TFRC	rs9875719	25827	G	T	-0.453586	0.0143087	1e-200	0.0374514	1004.81
eqtl-a-ENSG00000072274	TFRC	rs75070205	25942	C	T	-0.126155	0.015695	9.13272e-16	0.00248429	64.603
eqtl-a-ENSG00000072274	TFRC	rs12493933	26409	T	A	0.239368	0.0201306	1.32465e-32	0.00532535	141.379
eqtl-a-ENSG00000072274	TFRC	rs78843541	26150	C	T	-0.131314	0.0183097	7.39095e-13	0.00196306	51.4312
eqtl-a-ENSG00000072310	SREBF1	rs77735858	15769	A	G	-0.328976	0.0452631	3.64334e-13	0.00333875	52.8183
eqtl-a-ENSG00000072310	SREBF1	rs75200848	26376	C	T	-0.375487	0.0309022	5.68068e-34	0.00556644	147.631
eqtl-a-ENSG00000072310	SREBF1	rs4925109	31684	G	A	0.368065	0.011995	1e-200	0.0288596	941.502
eqtl-a-ENSG00000072401	UBE2D1	rs55793580	14263	T	C	-0.0937399	0.015831	3.19213e-09	0.0024522	35.0567
eqtl-a-ENSG00000072401	UBE2D1	rs4948291	14263	T	C	-0.443039	0.0120607	1e-200	0.086431	1349.21
eqtl-a-ENSG00000072401	UBE2D1	rs2128908	12835	T	A	-0.421991	0.0194613	2.93089e-104	0.035338	470.105
eqtl-a-ENSG00000072401	UBE2D1	rs12571046	14255	C	A	-0.329415	0.0196532	4.65908e-63	0.0193276	280.905
eqtl-a-ENSG00000072401	UBE2D1	rs3785549	10432	C	T	-0.0652877	0.0119232	4.36034e-08	0.00286591	29.9774
eqtl-a-ENSG00000072422	RHOBTB1	rs78909033	25378	A	G	-0.113699	0.0186349	1.0501e-09	0.00146476	37.2242
eqtl-a-ENSG00000072422	RHOBTB1	rs1354034	30932	C	T	0.155177	0.0121805	3.54405e-37	0.00521968	162.292
eqtl-a-ENSG00000072422	RHOBTB1	rs10820606	25409	C	A	-0.122067	0.0139601	2.24595e-18	0.00300004	76.4514
eqtl-a-ENSG00000072422	RHOBTB1	rs7898582	30812	G	T	0.281736	0.011669	8.62979e-129	0.0185677	582.894
eqtl-a-ENSG00000072422	RHOBTB1	rs12254448	30487	C	T	-0.310948	0.039578	3.94094e-15	0.00202057	61.7219
eqtl-a-ENSG00000072422	RHOBTB1	rs10876550	30932	A	G	0.125368	0.0120553	2.49e-25	0.00348412	108.141
eqtl-a-ENSG00000072422	RHOBTB1	rs11553699	29279	G	A	0.105287	0.0190293	3.15159e-08	0.00104446	30.6108
eqtl-a-ENSG00000072422	RHOBTB1	rs7245983	30732	C	A	0.0854673	0.0125911	1.13868e-11	0.00149703	46.0728
eqtl-a-ENSG00000072422	RHOBTB1	rs4814779	30932	A	C	-0.093361	0.0131378	1.19097e-12	0.00162993	50.4961
eqtl-a-ENSG00000072422	RHOBTB1	rs6119267	30433	G	C	0.0705344	0.0124789	1.58409e-08	0.00104869	31.9463
eqtl-a-ENSG00000072518	MARK2	rs1354034	31470	C	T	-0.0678909	0.012237	2.89288e-08	0.000977129	30.7784
eqtl-a-ENSG00000072518	MARK2	rs72916323	25692	A	G	-0.185375	0.0218347	2.06633e-17	0.00279765	72.0732
eqtl-a-ENSG00000072518	MARK2	rs117532104	28408	C	T	-0.171779	0.0311758	3.58831e-08	0.00106758	30.3581
eqtl-a-ENSG00000072694	FCGR2B	rs61801187	26393	G	A	0.783789	0.0287944	3.74973e-163	0.0273067	740.883
eqtl-a-ENSG00000072694	FCGR2B	rs76883141	22354	C	T	0.350297	0.0474561	1.56639e-13	0.00243151	54.4816
eqtl-a-ENSG00000072694	FCGR2B	rs114014204	15594	T	C	0.284488	0.0456488	4.60522e-10	0.00248446	38.8341
eqtl-a-ENSG00000072694	FCGR2B	rs41270001	18102	G	A	0.308517	0.0500977	7.35766e-10	0.00209068	37.9206
eqtl-a-ENSG00000072694	FCGR2B	rs4657125	26394	T	C	-0.24377	0.0133033	5.34441e-75	0.0125616	335.744
eqtl-a-ENSG00000072694	FCGR2B	rs141350127	9045	T	C	-0.337472	0.0561574	1.86209e-09	0.0039767	36.1048
eqtl-a-ENSG00000072694	FCGR2B	rs9427039	25728	A	G	0.52332	0.0159233	1e-200	0.0402905	1080.03
eqtl-a-ENSG00000072694	FCGR2B	rs149007767	24903	T	C	0.0953533	0.0166623	1.04911e-08	0.00131335	32.7466
eqtl-a-ENSG00000072756	TRNT1	rs1669311	21453	A	G	0.427509	0.0427192	1.41416e-23	0.00464658	100.139
eqtl-a-ENSG00000072756	TRNT1	rs3762759	31561	T	C	0.652792	0.0139402	1e-200	0.0649663	2192.72
eqtl-a-ENSG00000072756	TRNT1	rs1669338	30475	C	A	0.289932	0.0157211	6.00206e-76	0.0110373	340.093
eqtl-a-ENSG00000072778	ACADVL	rs13331	28503	G	A	-0.403104	0.0120835	1e-200	0.0375772	1112.8
eqtl-a-ENSG00000072778	ACADVL	rs142046629	23025	T	C	-0.168954	0.028273	2.28681e-09	0.00154853	35.7072
eqtl-a-ENSG00000072778	ACADVL	rs78173576	25114	G	T	-0.202586	0.0354605	1.10869e-08	0.00129792	32.6358
eqtl-a-ENSG00000072778	ACADVL	rs4253772	31185	T	C	0.185276	0.0197812	7.51969e-21	0.00280522	87.7213
eqtl-a-ENSG00000072786	STK10	rs1354034	31684	C	T	-0.0835661	0.0122301	8.32722e-12	0.00147137	46.6845
eqtl-a-ENSG00000072786	STK10	rs3103583	31684	T	C	-0.378339	0.0179517	1.33783e-98	0.013825	444.144
eqtl-a-ENSG00000072786	STK10	rs6870231	31684	T	C	-0.169523	0.0118177	1.14499e-46	0.00645268	205.761
eqtl-a-ENSG00000072786	STK10	rs3812020	31349	A	G	-0.216255	0.0275154	3.8539e-15	0.00196654	61.7665
eqtl-a-ENSG00000072818	ACAP1	rs17805277	14263	T	G	-0.596535	0.0187287	1e-200	0.0664055	1014.37
eqtl-a-ENSG00000072818	ACAP1	rs188750247	8715	T	G	-0.392245	0.0499243	3.93459e-15	0.00703328	61.7151
eqtl-a-ENSG00000072818	ACAP1	rs147340918	10454	G	A	0.26085	0.0431706	1.5203e-09	0.00348024	36.5025
eqtl-a-ENSG00000072818	ACAP1	rs77119333	10075	G	A	-0.365306	0.0420733	3.86812e-18	0.00742708	75.3727
eqtl-a-ENSG00000072818	ACAP1	rs150181061	14167	T	G	0.200543	0.0268296	7.74462e-14	0.00392825	55.8631
eqtl-a-ENSG00000072858	SIDT1	rs10934228	26493	G	C	-0.375565	0.0114777	1e-200	0.0388439	1070.6
eqtl-a-ENSG00000072858	SIDT1	rs9880039	26485	A	T	-0.126737	0.022529	1.8508e-08	0.00119345	31.6439
eqtl-a-ENSG00000072858	SIDT1	rs9823423	26486	G	A	-0.11246	0.0124261	1.42462e-19	0.00308297	81.9018
eqtl-a-ENSG00000072864	NDE1	rs149110519	20660	T	C	-0.23056	0.026587	4.2462e-18	0.00362678	75.1947
eqtl-a-ENSG00000072864	NDE1	rs149007767	25002	T	C	0.12499	0.0166484	6.03115e-14	0.00224933	56.36
eqtl-a-ENSG00000072864	NDE1	rs67212531	25857	C	T	0.236435	0.013455	4.02254e-69	0.0118011	308.761
eqtl-a-ENSG00000072864	NDE1	rs138482163	25987	T	C	0.280184	0.0351994	1.72306e-15	0.00243222	63.3553
eqtl-a-ENSG00000072864	NDE1	rs71374758	6357	A	G	-0.334746	0.0406714	1.86294e-16	0.0105438	67.7198
eqtl-a-ENSG00000072864	NDE1	rs9923303	26609	G	A	-0.0827629	0.0145656	1.32969e-08	0.00121188	32.2836
eqtl-a-ENSG00000072952	IRAG1	rs10187424	31684	C	T	0.0892118	0.0120322	1.22349e-13	0.00173205	54.9702
eqtl-a-ENSG00000072952	IRAG1	rs149110519	25735	T	C	0.326433	0.0265158	7.92319e-35	0.0058547	151.546
eqtl-a-ENSG00000072952	IRAG1	rs149007767	30077	T	C	-0.172195	0.0166185	3.69913e-25	0.00355693	107.357
eqtl-a-ENSG00000072952	IRAG1	rs7846314	31569	T	A	-0.0873935	0.0155303	1.82949e-08	0.00100208	31.6644
eqtl-a-ENSG00000072952	IRAG1	rs77541067	31004	C	T	-0.9809	0.0410269	2.48313e-126	0.0181034	571.589
eqtl-a-ENSG00000072952	IRAG1	rs117514142	20571	C	A	0.471791	0.0451484	1.46825e-25	0.00528032	109.187
eqtl-a-ENSG00000072952	IRAG1	rs74909106	30470	A	G	0.207216	0.0259536	1.41677e-15	0.00208772	63.7416
eqtl-a-ENSG00000072952	IRAG1	rs142385800	24092	T	C	0.329249	0.0439473	6.7936e-14	0.00232435	56.124
eqtl-a-ENSG00000072952	IRAG1	rs3741041	31684	C	T	-0.528858	0.0112993	1e-200	0.0646696	2190.52
eqtl-a-ENSG00000072952	IRAG1	rs138757723	6107	A	G	-0.263151	0.0455192	7.41703e-09	0.0054428	33.4102
eqtl-a-ENSG00000072952	IRAG1	rs7210990	31569	A	C	0.11066	0.0118748	1.17652e-20	0.00274331	86.8363
eqtl-a-ENSG00000072952	IRAG1	rs2143606	31684	G	A	0.0787496	0.0118941	3.57273e-11	0.00138163	43.8335
eqtl-a-ENSG00000072954	TMEM38A	rs12478601	31300	T	C	-0.116764	0.0119981	2.20648e-22	0.00301673	94.7033
eqtl-a-ENSG00000072954	TMEM38A	rs2293889	30792	G	T	-0.118327	0.0121111	1.51461e-22	0.00309043	95.4492
eqtl-a-ENSG00000072954	TMEM38A	rs73006573	29612	A	C	-0.255926	0.0388892	4.67305e-11	0.00146039	43.3053
eqtl-a-ENSG00000073008	PVR	rs149110519	25735	T	C	0.165568	0.0266213	4.99701e-10	0.00150078	38.6777
eqtl-a-ENSG00000073008	PVR	rs149007767	30077	T	C	-0.102493	0.0166593	7.63185e-10	0.00125688	37.8483
eqtl-a-ENSG00000073008	PVR	rs7846314	31569	T	A	0.0977417	0.0155259	3.07001e-10	0.00125384	39.6295
eqtl-a-ENSG00000073008	PVR	rs79572806	31568	T	C	-0.335622	0.022504	2.67239e-50	0.00699657	222.41
eqtl-a-ENSG00000073008	PVR	rs12971551	31234	A	G	0.116934	0.0160718	3.44905e-13	0.00169196	52.9328
eqtl-a-ENSG00000073060	SCARB1	rs11057851	26856	A	G	-0.262712	0.0190085	1.90414e-43	0.00706228	190.999
eqtl-a-ENSG00000073060	SCARB1	rs4765624	31353	G	A	-0.370631	0.0115313	1e-200	0.0318984	1033
eqtl-a-ENSG00000073060	SCARB1	rs4304886	31353	A	G	-0.106873	0.0125115	1.31704e-17	0.00232182	72.9608
eqtl-a-ENSG00000073150	PANX2	rs10187424	31684	C	T	-0.0730764	0.0120399	1.2823e-09	0.00116135	36.8367
eqtl-a-ENSG00000073150	PANX2	rs12466022	27399	A	C	-0.07507	0.013552	3.03508e-08	0.00111868	30.6828
eqtl-a-ENSG00000073150	PANX2	rs149007767	30077	T	C	0.111573	0.0166552	2.10136e-11	0.00148983	44.8735
eqtl-a-ENSG00000073150	PANX2	rs2076138	27490	C	T	0.168848	0.0171135	5.82103e-23	0.00352861	97.338
eqtl-a-ENSG00000073150	PANX2	rs12163227	30116	C	T	0.137544	0.0194389	1.48799e-12	0.00165967	50.0623
eqtl-a-ENSG00000073150	PANX2	rs6010198	29947	A	G	0.397716	0.0131921	1.1324e-199	0.0294564	908.844
eqtl-a-ENSG00000073331	ALPK1	rs1436136	31465	G	A	0.350215	0.0115733	1e-200	0.0282793	915.646
eqtl-a-ENSG00000073331	ALPK1	rs185491582	24275	T	C	-0.249974	0.0409994	1.07939e-09	0.00152901	37.1705
eqtl-a-ENSG00000073331	ALPK1	rs28600749	31385	T	C	-0.225177	0.0157606	2.62241e-46	0.00646197	204.115
eqtl-a-ENSG00000073331	ALPK1	rs3184504	28204	C	T	-0.0739861	0.0119296	5.57494e-10	0.0013619	38.4607
eqtl-a-ENSG00000073331	ALPK1	rs12600856	31355	C	T	0.114218	0.0122269	9.50605e-21	0.00277538	87.2587
eqtl-a-ENSG00000073584	SMARCE1	rs117054360	27004	T	C	-0.290268	0.038068	2.43669e-14	0.0021484	58.1361
eqtl-a-ENSG00000073584	SMARCE1	rs62066595	30902	G	A	-0.630207	0.0112161	1e-200	0.0926937	3156.85
eqtl-a-ENSG00000073584	SMARCE1	rs75223106	25638	T	C	0.707045	0.02757	4.7863e-145	0.0250113	657.638
eqtl-a-ENSG00000073584	SMARCE1	rs1053651	31563	C	A	-0.100611	0.0131161	1.70923e-14	0.00186078	58.8375
eqtl-a-ENSG00000073584	SMARCE1	rs185550275	21719	C	T	-0.354114	0.0443107	1.33199e-15	0.00293193	63.86
eqtl-a-ENSG00000073584	SMARCE1	rs11653877	25731	A	G	-0.32691	0.0238735	1.11173e-42	0.00723459	187.495
eqtl-a-ENSG00000073605	GSDMB	rs7217240	31240	T	C	0.792297	0.0133614	1e-200	0.101167	3515.96
eqtl-a-ENSG00000073605	GSDMB	rs12453656	31684	G	A	-0.100673	0.0152931	4.60999e-11	0.00136584	43.3319
eqtl-a-ENSG00000073605	GSDMB	rs571825	31565	G	A	-0.194968	0.0182711	1.39123e-26	0.00359441	113.86
eqtl-a-ENSG00000073605	GSDMB	rs75957101	26240	G	T	-0.553568	0.0314944	3.70937e-69	0.0116367	308.917
eqtl-a-ENSG00000073605	GSDMB	rs34473775	28326	T	G	-0.522319	0.0130651	1e-200	0.05341	1598.14
eqtl-a-ENSG00000073614	KDM5A	rs56124146	31529	G	A	-0.222247	0.0229022	2.88802e-22	0.00297791	94.1651
eqtl-a-ENSG00000073614	KDM5A	rs487252	31191	C	G	-0.389643	0.0122591	1e-200	0.0313721	1010.16
eqtl-a-ENSG00000073614	KDM5A	rs11835796	31644	T	C	-0.144884	0.0131528	3.21366e-28	0.00381989	121.332
eqtl-a-ENSG00000073737	DHRS9	rs4668124	31565	A	C	0.137964	0.0145176	2.03517e-21	0.00285296	90.3055
eqtl-a-ENSG00000073737	DHRS9	rs3770586	31684	T	C	-0.360602	0.0115124	1e-200	0.0300359	981.063
eqtl-a-ENSG00000073737	DHRS9	rs10192264	31355	T	C	0.414506	0.0211264	1.03944e-85	0.0121284	384.931
eqtl-a-ENSG00000073737	DHRS9	rs56330463	31569	C	T	0.0985287	0.0120387	2.73653e-16	0.00211731	66.979
eqtl-a-ENSG00000073737	DHRS9	rs149110519	25735	T	C	-0.42387	0.0264179	6.21584e-58	0.00990425	257.416
eqtl-a-ENSG00000073737	DHRS9	rs2158799	31569	G	C	0.078311	0.0122818	1.81539e-10	0.00128618	40.6531
eqtl-a-ENSG00000073737	DHRS9	rs149007767	30077	T	C	0.170969	0.0166194	8.04822e-25	0.00350626	105.822
eqtl-a-ENSG00000073737	DHRS9	rs7846314	31569	T	A	0.152844	0.0154944	5.93882e-23	0.00307291	97.3015
eqtl-a-ENSG00000073737	DHRS9	rs2998286	31569	C	T	0.0909426	0.0143262	2.18132e-10	0.00127485	40.2944
eqtl-a-ENSG00000073737	DHRS9	rs7310615	28418	G	C	-0.0889408	0.0119136	8.29278e-14	0.00195736	55.7295
eqtl-a-ENSG00000073737	DHRS9	rs77526211	29277	A	G	-0.331207	0.0291381	6.11928e-30	0.00439377	129.195
eqtl-a-ENSG00000073756	PTGS2	rs689470	30227	A	G	-1.11569	0.0381208	2.71019e-188	0.027557	856.514
eqtl-a-ENSG00000073756	PTGS2	rs35180943	31141	A	G	0.112183	0.0147238	2.5527e-14	0.00186069	58.0479
eqtl-a-ENSG00000073756	PTGS2	rs12037836	31470	C	T	0.241636	0.0118529	2.208e-92	0.0130341	415.572
[truncated: 24,154 more rows]

## Sheet: Table S3
Table S3: SCLC-related genes screened by MR analyses
exposure	outcome	method	nsnp	beta	se	pval	lo_ci	up_ci	or	or_lci95	or_uci95	adjustP
AEBP1	small cell lung cancer	Inverse variance weighted	3	0.225344	0.107638	0.0363014	0.0143735	0.436315	1.25275	1.01448	1.547	0.044174
AEBP1	small cell lung cancer	MR Egger	3	0.388962	0.205471	0.309394	-0.0137606	0.791685	1.47545	0.986334	2.20711
AEBP1	small cell lung cancer	Weighted median	3	0.256797	0.108257	0.0176874	0.0446126	0.468981	1.29278	1.04562	1.59836
AEBP1	small cell lung cancer	Simple mode	3	0.270763	0.172295	0.256672	-0.0669353	0.608461	1.31096	0.935256	1.8376
AEBP1	small cell lung cancer	Weighted mode	3	0.258492	0.122099	0.168464	0.0191777	0.497807	1.29498	1.01936	1.64511
AGPAT4	small cell lung cancer	Inverse variance weighted	4	0.278868	0.126912	0.0279966	0.0301206	0.527616	1.32163	1.03058	1.69489	0.0441821
AGPAT4	small cell lung cancer	MR Egger	4	0.685857	0.371504	0.206149	-0.0422905	1.414	1.98547	0.958591	4.11239
AGPAT4	small cell lung cancer	Weighted median	4	0.359939	0.13792	0.00906039	0.0896157	0.630261	1.43324	1.09375	1.8781
AGPAT4	small cell lung cancer	Simple mode	4	0.350002	0.250197	0.256302	-0.140384	0.840388	1.41907	0.869024	2.31727
AGPAT4	small cell lung cancer	Weighted mode	4	0.376293	0.15411	0.092358	0.0742385	0.678348	1.45687	1.07706	1.97062
AKAP10	small cell lung cancer	Inverse variance weighted	4	0.15182	0.0627915	0.0156132	0.0287482	0.274891	1.16395	1.02917	1.31639	0.0358393
AKAP10	small cell lung cancer	MR Egger	4	0.0662249	0.232437	0.802502	-0.389351	0.521801	1.06847	0.677496	1.68506
AKAP10	small cell lung cancer	Weighted median	4	0.133877	0.0705705	0.0578193	-0.00444135	0.272195	1.14325	0.995569	1.31284
AKAP10	small cell lung cancer	Simple mode	4	0.122242	0.0948953	0.288047	-0.0637527	0.308237	1.13003	0.938237	1.36102
AKAP10	small cell lung cancer	Weighted mode	4	0.125158	0.0802212	0.216629	-0.0320755	0.282392	1.13333	0.968433	1.3263
AKAP13	small cell lung cancer	Inverse variance weighted	4	0.218958	0.0773247	0.00463053	0.0674018	0.370515	1.24478	1.06973	1.44848	0.0445413
AKAP13	small cell lung cancer	MR Egger	4	0.280603	0.19991	0.29555	-0.111221	0.672426	1.32393	0.894741	1.95898
AKAP13	small cell lung cancer	Weighted median	4	0.208395	0.0807318	0.00984213	0.0501609	0.36663	1.2317	1.05144	1.44286
AKAP13	small cell lung cancer	Simple mode	4	0.00385928	0.15819	0.982068	-0.306194	0.313912	1.00387	0.736244	1.36877
AKAP13	small cell lung cancer	Weighted mode	4	0.229819	0.0858713	0.0752845	0.061511	0.398126	1.25837	1.06344	1.48903
AKAP7	small cell lung cancer	Inverse variance weighted	5	-0.143229	0.0668836	0.0322361	-0.274321	-0.0121374	0.866555	0.760088	0.987936	0.0449083
AKAP7	small cell lung cancer	MR Egger	5	-0.218192	0.154876	0.253646	-0.521749	0.0853638	0.803971	0.593482	1.08911
AKAP7	small cell lung cancer	Weighted median	5	-0.153753	0.0654693	0.0188502	-0.282073	-0.0254336	0.857484	0.754219	0.974887
AKAP7	small cell lung cancer	Simple mode	5	-0.153607	0.103125	0.210594	-0.355733	0.0485192	0.857609	0.70066	1.04972
AKAP7	small cell lung cancer	Weighted mode	5	-0.156966	0.0638686	0.0698681	-0.282149	-0.0317839	0.854733	0.754161	0.968716
AKT1	small cell lung cancer	Inverse variance weighted	3	-0.168706	0.0793807	0.0335629	-0.324293	-0.0131204	0.844757	0.723039	0.986965	0.0446033
AKT1	small cell lung cancer	MR Egger	3	-0.293536	0.250663	0.449949	-0.784835	0.197762	0.745622	0.456195	1.21867
AKT1	small cell lung cancer	Weighted median	3	-0.178736	0.0810767	0.0274867	-0.337647	-0.0198261	0.836326	0.713447	0.980369
AKT1	small cell lung cancer	Simple mode	3	-0.178267	0.114398	0.259485	-0.402486	0.0459525	0.836719	0.668655	1.04702
AKT1	small cell lung cancer	Weighted mode	3	-0.178722	0.0861034	0.173584	-0.347485	-0.00995953	0.836338	0.706463	0.99009
ANXA1	small cell lung cancer	Inverse variance weighted	5	0.113629	0.0523838	0.0300704	0.0109567	0.216301	1.12034	1.01102	1.24148	0.0430796
ANXA1	small cell lung cancer	MR Egger	5	0.0928587	0.0958478	0.4041	-0.095003	0.28072	1.09731	0.90937	1.32408
ANXA1	small cell lung cancer	Weighted median	5	0.114462	0.0580562	0.0486585	0.000671809	0.228252	1.12127	1.00067	1.2564
ANXA1	small cell lung cancer	Simple mode	5	0.095805	0.0750716	0.270954	-0.0513352	0.242945	1.10054	0.94996	1.275
ANXA1	small cell lung cancer	Weighted mode	5	0.111831	0.0595656	0.133676	-0.00491758	0.22858	1.11832	0.995094	1.25681
APMAP	small cell lung cancer	Inverse variance weighted	6	-0.180301	0.0729669	0.0134738	-0.323316	-0.0372856	0.835019	0.723745	0.963401	0.035812
APMAP	small cell lung cancer	MR Egger	6	-0.0822399	0.132375	0.568078	-0.341695	0.177215	0.921051	0.710565	1.19389
APMAP	small cell lung cancer	Weighted median	6	-0.1554	0.0753401	0.0391468	-0.303066	-0.00773291	0.856073	0.73855	0.992297
APMAP	small cell lung cancer	Simple mode	6	-0.186177	0.206965	0.409586	-0.591827	0.219474	0.830127	0.553315	1.24542
APMAP	small cell lung cancer	Weighted mode	6	-0.150911	0.0779666	0.110696	-0.303725	0.00190397	0.859925	0.738064	1.00191
APOL4	small cell lung cancer	Inverse variance weighted	3	-0.296883	0.143568	0.0386499	-0.578276	-0.0154903	0.743131	0.560864	0.984629	0.0453911
APOL4	small cell lung cancer	MR Egger	3	-0.0142969	0.326686	0.972157	-0.654602	0.626008	0.985805	0.519649	1.87013
APOL4	small cell lung cancer	Weighted median	3	-0.282362	0.153393	0.0656542	-0.583013	0.018288	0.754	0.558214	1.01846
APOL4	small cell lung cancer	Simple mode	3	-0.577132	0.297198	0.191643	-1.15964	0.00537499	0.561506	0.313599	1.00539
APOL4	small cell lung cancer	Weighted mode	3	-0.21968	0.159797	0.302971	-0.532882	0.0935224	0.802776	0.586911	1.09804
ARHGAP31	small cell lung cancer	Inverse variance weighted	3	0.271926	0.118518	0.0217676	0.039632	0.504221	1.31249	1.04043	1.65569	0.0389121
ARHGAP31	small cell lung cancer	MR Egger	3	0.353744	0.302957	0.450864	-0.240051	0.94754	1.42439	0.786587	2.57936
ARHGAP31	small cell lung cancer	Weighted median	3	0.278999	0.117033	0.017129	0.0496137	0.508385	1.32181	1.05087	1.6626
ARHGAP31	small cell lung cancer	Simple mode	3	0.188464	0.184779	0.41505	-0.173703	0.55063	1.20739	0.840547	1.73435
ARHGAP31	small cell lung cancer	Weighted mode	3	0.295731	0.126617	0.144589	0.0475607	0.543901	1.34411	1.04871	1.72271
ARRDC2	small cell lung cancer	Inverse variance weighted	3	-0.238677	0.0863424	0.00570439	-0.407908	-0.0694458	0.787669	0.66504	0.932911	0.039734
ARRDC2	small cell lung cancer	MR Egger	3	-0.141962	0.196712	0.602032	-0.527517	0.243593	0.867654	0.590068	1.27582
ARRDC2	small cell lung cancer	Weighted median	3	-0.234191	0.0896469	0.00899174	-0.409899	-0.0584828	0.791211	0.663717	0.943194
ARRDC2	small cell lung cancer	Simple mode	3	-0.379536	0.149291	0.126113	-0.672147	-0.0869257	0.684179	0.510611	0.916745
ARRDC2	small cell lung cancer	Weighted mode	3	-0.213664	0.0993472	0.164457	-0.408384	-0.018943	0.80762	0.664723	0.981235
AS3MT	small cell lung cancer	Inverse variance weighted	4	-0.166051	0.062447	0.00783561	-0.288447	-0.043655	0.847003	0.749426	0.957284	0.0336764
AS3MT	small cell lung cancer	MR Egger	4	-0.236314	0.317962	0.534798	-0.85952	0.386892	0.789533	0.423365	1.4724
AS3MT	small cell lung cancer	Weighted median	4	-0.171869	0.0670344	0.0103506	-0.303256	-0.0404815	0.84209	0.73841	0.960327
AS3MT	small cell lung cancer	Simple mode	4	-0.167732	0.0850281	0.143075	-0.334387	-0.00107662	0.845581	0.715777	0.998924
AS3MT	small cell lung cancer	Weighted mode	4	-0.172213	0.0740417	0.102531	-0.317335	-0.0270916	0.8418	0.728087	0.973272
B3GAT1	small cell lung cancer	Inverse variance weighted	4	0.238347	0.0764044	0.00181135	0.0885939	0.388099	1.26915	1.09264	1.47418	0.0406547
B3GAT1	small cell lung cancer	MR Egger	4	0.150522	0.115219	0.321448	-0.0753077	0.376352	1.16244	0.927458	1.45696
B3GAT1	small cell lung cancer	Weighted median	4	0.219952	0.0814518	0.00692567	0.0603067	0.379598	1.24602	1.06216	1.4617
B3GAT1	small cell lung cancer	Simple mode	4	0.263216	0.125978	0.127854	0.0162978	0.510134	1.30111	1.01643	1.66551
B3GAT1	small cell lung cancer	Weighted mode	4	0.211248	0.0795511	0.0766322	0.0553283	0.367169	1.23522	1.05689	1.44364
BAMBI	small cell lung cancer	Inverse variance weighted	9	0.22691	0.0745778	0.00234545	0.0807379	0.373083	1.25472	1.08409	1.4522	0.0364447
BAMBI	small cell lung cancer	MR Egger	9	0.152642	0.122383	0.252417	-0.087229	0.392512	1.16491	0.916467	1.4807
BAMBI	small cell lung cancer	Weighted median	9	0.204239	0.0728424	0.00504975	0.0614676	0.34701	1.22659	1.0634	1.41483
BAMBI	small cell lung cancer	Simple mode	9	0.409896	0.169406	0.0418755	0.0778608	0.741932	1.50666	1.08097	2.09999
BAMBI	small cell lung cancer	Weighted mode	9	0.184415	0.0757446	0.0409015	0.0359557	0.332875	1.20251	1.03661	1.39497
BAZ2B-AS1	small cell lung cancer	Inverse variance weighted	5	0.129837	0.0638816	0.0421059	0.00462959	0.255045	1.13864	1.00464	1.29052	0.046733
BAZ2B-AS1	small cell lung cancer	MR Egger	5	0.0491736	0.102837	0.665212	-0.152387	0.250734	1.0504	0.858656	1.28497
BAZ2B-AS1	small cell lung cancer	Weighted median	5	0.109953	0.0676608	0.104148	-0.0226617	0.242569	1.11623	0.977593	1.27452
BAZ2B-AS1	small cell lung cancer	Simple mode	5	0.126423	0.12202	0.358688	-0.112737	0.365583	1.13476	0.893386	1.44135
BAZ2B-AS1	small cell lung cancer	Weighted mode	5	0.110511	0.070118	0.190137	-0.0269207	0.247942	1.11685	0.973438	1.28139
BMP8A	small cell lung cancer	Inverse variance weighted	3	-0.279346	0.106512	0.00872427	-0.48811	-0.0705827	0.756278	0.613786	0.931851	0.0320419
BMP8A	small cell lung cancer	MR Egger	3	-0.195033	0.195028	0.499992	-0.577287	0.187222	0.822808	0.561419	1.20589
BMP8A	small cell lung cancer	Weighted median	3	-0.241504	0.118846	0.0421461	-0.474443	-0.00856578	0.785445	0.622232	0.991471
BMP8A	small cell lung cancer	Simple mode	3	-0.237282	0.159289	0.274774	-0.549489	0.0749254	0.788769	0.577244	1.0778
BMP8A	small cell lung cancer	Weighted mode	3	-0.240658	0.127491	0.19969	-0.490539	0.00922367	0.786111	0.612296	1.00927
BTN2A2	small cell lung cancer	Inverse variance weighted	4	0.239293	0.075645	0.00155958	0.0910283	0.387557	1.27035	1.0953	1.47338	0.045005
BTN2A2	small cell lung cancer	MR Egger	4	0.441227	0.416092	0.400092	-0.374314	1.25677	1.55461	0.687761	3.51405
BTN2A2	small cell lung cancer	Weighted median	4	0.252213	0.0769006	0.00103907	0.101488	0.402938	1.28687	1.10682	1.49621
BTN2A2	small cell lung cancer	Simple mode	4	0.34259	0.147709	0.103145	0.05308	0.6321	1.40859	1.05451	1.88156
BTN2A2	small cell lung cancer	Weighted mode	4	0.250703	0.0786808	0.0498514	0.0964883	0.404917	1.28493	1.1013	1.49918
BTN3A2	small cell lung cancer	Inverse variance weighted	9	-0.166564	0.0538328	0.00197414	-0.272076	-0.0610515	0.846569	0.761796	0.940775	0.0398777
BTN3A2	small cell lung cancer	MR Egger	9	-0.139265	0.0826553	0.135878	-0.30127	0.0227389	0.869997	0.739878	1.023
BTN3A2	small cell lung cancer	Weighted median	9	-0.122493	0.0523769	0.0193515	-0.225152	-0.0198346	0.884712	0.798395	0.980361
BTN3A2	small cell lung cancer	Simple mode	9	-0.0860402	0.101347	0.420574	-0.284679	0.112599	0.917557	0.752255	1.11918
BTN3A2	small cell lung cancer	Weighted mode	9	-0.120538	0.0553491	0.0610745	-0.229022	-0.0120533	0.886444	0.795311	0.988019
C12orf57	small cell lung cancer	Inverse variance weighted	5	0.355866	0.153832	0.0207037	0.0543556	0.657376	1.42742	1.05586	1.92972	0.037677
C12orf57	small cell lung cancer	MR Egger	5	0.160718	0.261463	0.58224	-0.35175	0.673186	1.17435	0.703456	1.96047
C12orf57	small cell lung cancer	Weighted median	5	0.265401	0.169228	0.116811	-0.0662864	0.597089	1.30395	0.935863	1.81682
C12orf57	small cell lung cancer	Simple mode	5	0.232055	0.229847	0.369797	-0.218445	0.682554	1.26119	0.803768	1.97893
C12orf57	small cell lung cancer	Weighted mode	5	0.242775	0.181022	0.250966	-0.112029	0.597579	1.27478	0.894019	1.81771
C14orf132	small cell lung cancer	Inverse variance weighted	9	0.175193	0.0593433	0.00315518	0.0588804	0.291506	1.19148	1.06065	1.33844	0.0398341
C14orf132	small cell lung cancer	MR Egger	9	0.292548	0.078098	0.00720666	0.139476	0.44562	1.33984	1.14967	1.56146
C14orf132	small cell lung cancer	Weighted median	9	0.206815	0.0622744	0.000896859	0.0847573	0.328873	1.22976	1.08845	1.3894
C14orf132	small cell lung cancer	Simple mode	9	0.188113	0.0937704	0.0797581	0.00432335	0.371903	1.20697	1.00433	1.45049
C14orf132	small cell lung cancer	Weighted mode	9	0.206009	0.066248	0.0144528	0.076163	0.335855	1.22876	1.07914	1.39914
C17orf67	small cell lung cancer	Inverse variance weighted	3	0.226772	0.0824098	0.00592761	0.0652487	0.388295	1.25454	1.06742	1.47446	0.0399126
C17orf67	small cell lung cancer	MR Egger	3	0.209562	0.115081	0.319703	-0.0159956	0.43512	1.23314	0.984132	1.54515
C17orf67	small cell lung cancer	Weighted median	3	0.206825	0.0854417	0.0154924	0.0393595	0.374291	1.22977	1.04014	1.45396
C17orf67	small cell lung cancer	Simple mode	3	0.231787	0.170024	0.30598	-0.101459	0.565033	1.26085	0.903518	1.75951
C17orf67	small cell lung cancer	Weighted mode	3	0.200503	0.0911568	0.158861	0.0218351	0.37917	1.22202	1.02208	1.46107
C21orf58	small cell lung cancer	Inverse variance weighted	3	0.301215	0.115592	0.00916508	0.0746536	0.527776	1.3515	1.07751	1.69516	0.0324798
C21orf58	small cell lung cancer	MR Egger	3	0.167649	0.279321	0.655864	-0.37982	0.715118	1.18252	0.683984	2.04443
C21orf58	small cell lung cancer	Weighted median	3	0.302267	0.119186	0.01121	0.0686615	0.535872	1.35292	1.07107	1.70894
C21orf58	small cell lung cancer	Simple mode	3	0.424793	0.175081	0.13605	0.0816338	0.767953	1.52927	1.08506	2.15535
C21orf58	small cell lung cancer	Weighted mode	3	0.270297	0.120573	0.154232	0.0339732	0.506621	1.31035	1.03456	1.65967
CAND2	small cell lung cancer	Inverse variance weighted	4	-0.149381	0.0705216	0.034156	-0.287603	-0.0111583	0.861241	0.750059	0.988904	0.0442277
CAND2	small cell lung cancer	MR Egger	4	-0.109838	0.118136	0.450648	-0.341384	0.121708	0.895979	0.710786	1.12942
CAND2	small cell lung cancer	Weighted median	4	-0.152384	0.0761285	0.0453207	-0.301596	-0.00317198	0.858659	0.739637	0.996833
CAND2	small cell lung cancer	Simple mode	4	-0.192078	0.110735	0.181226	-0.409118	0.0249616	0.825242	0.664236	1.02528
CAND2	small cell lung cancer	Weighted mode	4	-0.126975	0.0858954	0.235869	-0.29533	0.0413798	0.880755	0.744286	1.04225
CCDC13-AS2	small cell lung cancer	Inverse variance weighted	5	0.146529	0.073137	0.0451256	0.00318014	0.289877	1.15781	1.00319	1.33626	0.0472299
CCDC13-AS2	small cell lung cancer	MR Egger	5	0.0852698	0.116268	0.516435	-0.142616	0.313156	1.08901	0.867087	1.36773
CCDC13-AS2	small cell lung cancer	Weighted median	5	0.132653	0.0769436	0.084703	-0.0181566	0.283462	1.14185	0.982007	1.32772
CCDC13-AS2	small cell lung cancer	Simple mode	5	0.0725302	0.173772	0.697825	-0.268064	0.413124	1.07523	0.764859	1.51153
CCDC13-AS2	small cell lung cancer	Weighted mode	5	0.116099	0.0824624	0.231924	-0.0455275	0.277725	1.12311	0.955493	1.32012
CCR6	small cell lung cancer	Inverse variance weighted	7	-0.191297	0.0825698	0.0205154	-0.353133	-0.0294597	0.825888	0.702483	0.97097	0.0383714
CCR6	small cell lung cancer	MR Egger	7	-0.227896	0.148678	0.185895	-0.519305	0.0635122	0.796207	0.594934	1.06557
CCR6	small cell lung cancer	Weighted median	7	-0.206129	0.0954463	0.0308012	-0.393204	-0.0190541	0.813728	0.674891	0.981126
CCR6	small cell lung cancer	Simple mode	7	-0.141013	0.192366	0.491167	-0.51805	0.236025	0.868478	0.595681	1.26621
CCR6	small cell lung cancer	Weighted mode	7	-0.205761	0.0976815	0.0797631	-0.397217	-0.0143056	0.814027	0.672188	0.985796
CD160	small cell lung cancer	Inverse variance weighted	3	0.270473	0.10392	0.00924912	0.06679	0.474156	1.31058	1.06907	1.60666	0.0322125
CD160	small cell lung cancer	MR Egger	3	0.250208	0.262557	0.515329	-0.264404	0.764819	1.28429	0.767663	2.14861
CD160	small cell lung cancer	Weighted median	3	0.269593	0.110099	0.0143395	0.0537993	0.485387	1.30943	1.05527	1.6248
CD160	small cell lung cancer	Simple mode	3	0.316708	0.141847	0.155205	0.0386882	0.594728	1.3726	1.03945	1.81254
CD160	small cell lung cancer	Weighted mode	3	0.280811	0.125971	0.155593	0.0339078	0.527714	1.3242	1.03449	1.69505
CD300E	small cell lung cancer	Inverse variance weighted	4	-0.209356	0.0953826	0.0281699	-0.396306	-0.0224065	0.811106	0.672801	0.977843	0.0434376
CD300E	small cell lung cancer	MR Egger	4	-0.287946	0.151398	0.197532	-0.584685	0.00879421	0.749802	0.557281	1.00883
CD300E	small cell lung cancer	Weighted median	4	-0.228878	0.0970429	0.0183478	-0.419082	-0.0386738	0.795426	0.65765	0.962064
CD300E	small cell lung cancer	Simple mode	4	-0.229556	0.17455	0.279954	-0.571674	0.112562	0.794886	0.564579	1.11914
CD300E	small cell lung cancer	Weighted mode	4	-0.231081	0.104854	0.11476	-0.436594	-0.0255673	0.793675	0.646233	0.974757
CD300LF	small cell lung cancer	Inverse variance weighted	11	0.193462	0.0648754	0.00286315	0.0663066	0.320618	1.21344	1.06855	1.37798	0.0413112
CD300LF	small cell lung cancer	MR Egger	11	0.131856	0.101078	0.224436	-0.0662577	0.32997	1.14094	0.93589	1.39093
CD300LF	small cell lung cancer	Weighted median	11	0.210168	0.0730123	0.00399534	0.0670639	0.353272	1.23389	1.06936	1.42372
CD300LF	small cell lung cancer	Simple mode	11	0.23886	0.16561	0.179796	-0.0857364	0.563456	1.2698	0.917836	1.75673
CD300LF	small cell lung cancer	Weighted mode	11	0.216607	0.0809432	0.0232502	0.0579585	0.375256	1.24186	1.05967	1.45536
CD84	small cell lung cancer	Inverse variance weighted	3	0.171273	0.0843429	0.0422876	0.00596124	0.336586	1.18682	1.00598	1.40016	0.0464244
CD84	small cell lung cancer	MR Egger	3	0.127795	0.18807	0.62004	-0.240823	0.496412	1.13632	0.785981	1.64282
CD84	small cell lung cancer	Weighted median	3	0.197424	0.0750851	0.00855508	0.0502574	0.344591	1.21826	1.05154	1.41141
CD84	small cell lung cancer	Simple mode	3	0.240185	0.13109	0.208382	-0.0167509	0.49712	1.27148	0.983389	1.64398
CD84	small cell lung cancer	Weighted mode	3	0.226538	0.0926213	0.134297	0.045	0.408076	1.25425	1.04603	1.50392
CDA	small cell lung cancer	Inverse variance weighted	13	0.0803011	0.0382808	0.0359332	0.00527062	0.155332	1.08361	1.00528	1.16805	0.0445307
CDA	small cell lung cancer	MR Egger	13	0.116165	0.045254	0.026192	0.0274673	0.204863	1.12318	1.02785	1.22736
CDA	small cell lung cancer	Weighted median	13	0.0999476	0.0437029	0.0221971	0.0142899	0.185605	1.10511	1.01439	1.20395
CDA	small cell lung cancer	Simple mode	13	0.0601804	0.0872011	0.50324	-0.110734	0.231095	1.06203	0.895177	1.25998
CDA	small cell lung cancer	Weighted mode	13	0.104024	0.0415845	0.0278386	0.0225181	0.185529	1.10963	1.02277	1.20386
CDC16	small cell lung cancer	Inverse variance weighted	3	-0.109216	0.0480845	0.0231273	-0.203461	-0.0149699	0.896537	0.815902	0.985142	0.0395909
CDC16	small cell lung cancer	MR Egger	3	-0.0679559	0.085761	0.573413	-0.236047	0.100136	0.934302	0.789743	1.10532
CDC16	small cell lung cancer	Weighted median	3	-0.106951	0.0471666	0.0233585	-0.199398	-0.0145047	0.89857	0.819224	0.9856
CDC16	small cell lung cancer	Simple mode	3	-0.111769	0.0579363	0.193494	-0.225324	0.0017865	0.894251	0.798258	1.00179
CDC16	small cell lung cancer	Weighted mode	3	-0.105625	0.0511119	0.174742	-0.205804	-0.00544558	0.899762	0.813993	0.994569
CDH1	small cell lung cancer	Inverse variance weighted	3	-0.194675	0.0841102	0.020639	-0.359531	-0.0298191	0.823102	0.698004	0.970621	0.0379007
CDH1	small cell lung cancer	MR Egger	3	-0.29158	0.223234	0.415974	-0.729119	0.145958	0.747082	0.482334	1.15715
CDH1	small cell lung cancer	Weighted median	3	-0.202432	0.0882785	0.021842	-0.375458	-0.0294059	0.816742	0.686975	0.971022
CDH1	small cell lung cancer	Simple mode	3	-0.1064	0.180543	0.615343	-0.460264	0.247465	0.899065	0.631117	1.28077
CDH1	small cell lung cancer	Weighted mode	3	-0.214085	0.0840904	0.125818	-0.378902	-0.0492678	0.80728	0.684612	0.951926
CDH2	small cell lung cancer	Inverse variance weighted	11	-0.161849	0.0526218	0.00210005	-0.264988	-0.0587105	0.850569	0.767215	0.94298	0.0353508
CDH2	small cell lung cancer	MR Egger	11	-0.190087	0.0870111	0.0567444	-0.360629	-0.0195456	0.826887	0.697238	0.980644
CDH2	small cell lung cancer	Weighted median	11	-0.175073	0.0623972	0.00501948	-0.297372	-0.0527744	0.839396	0.742768	0.948594
CDH2	small cell lung cancer	Simple mode	11	-0.22167	0.107911	0.0670357	-0.433176	-0.0101648	0.801179	0.648446	0.989887
CDH2	small cell lung cancer	Weighted mode	11	-0.172232	0.0640547	0.0227453	-0.29778	-0.0466851	0.841784	0.742465	0.954388
CDK19	small cell lung cancer	Inverse variance weighted	5	0.314471	0.114796	0.00615513	0.0894718	0.539471	1.36954	1.0936	1.7151	0.0388543
CDK19	small cell lung cancer	MR Egger	5	0.253203	0.293434	0.451659	-0.321928	0.828334	1.28814	0.724751	2.2895
CDK19	small cell lung cancer	Weighted median	5	0.294104	0.126052	0.0196381	0.0470418	0.541167	1.34192	1.04817	1.71801
CDK19	small cell lung cancer	Simple mode	5	0.614957	0.227684	0.0540426	0.168696	1.06122	1.84958	1.18376	2.88989
CDK19	small cell lung cancer	Weighted mode	5	0.25281	0.14146	0.148443	-0.024452	0.530071	1.28764	0.975845	1.69905
CLIP4	small cell lung cancer	Inverse variance weighted	3	-0.227904	0.104357	0.02897	-0.432443	-0.0233649	0.796201	0.648922	0.976906	0.0427149
CLIP4	small cell lung cancer	MR Egger	3	-0.341207	0.286463	0.444616	-0.902674	0.220261	0.710912	0.405484	1.2464
CLIP4	small cell lung cancer	Weighted median	3	-0.237126	0.113987	0.0374985	-0.460541	-0.013712	0.788892	0.630942	0.986382
CLIP4	small cell lung cancer	Simple mode	3	-0.341728	0.174112	0.188677	-0.682988	-0.000467731	0.710542	0.505106	0.999532
CLIP4	small cell lung cancer	Weighted mode	3	-0.273816	0.121306	0.152584	-0.511577	-0.0360551	0.760472	0.59955	0.964587
CMPK1	small cell lung cancer	Inverse variance weighted	4	-0.229884	0.0938756	0.0143326	-0.41388	-0.045888	0.794626	0.66108	0.955149	0.036648
CMPK1	small cell lung cancer	MR Egger	4	-0.238858	0.168325	0.291691	-0.568775	0.091058	0.787527	0.566219	1.09533
CMPK1	small cell lung cancer	Weighted median	4	-0.225183	0.0964123	0.019511	-0.414151	-0.0362145	0.79837	0.660901	0.964433
CMPK1	small cell lung cancer	Simple mode	4	-0.198762	0.183391	0.357776	-0.558208	0.160685	0.819745	0.572234	1.17431
CMPK1	small cell lung cancer	Weighted mode	4	-0.224626	0.0995799	0.109356	-0.419803	-0.0294497	0.798815	0.657176	0.97098
CMTM7	small cell lung cancer	Inverse variance weighted	4	0.165066	0.0608163	0.00664429	0.0458656	0.284266	1.17947	1.04693	1.32879	0.0362743
CMTM7	small cell lung cancer	MR Egger	4	0.179891	0.093498	0.19425	-0.00336541	0.363147	1.19709	0.99664	1.43785
CMTM7	small cell lung cancer	Weighted median	4	0.188208	0.0669582	0.0049414	0.05697	0.319446	1.20708	1.05862	1.37637
CMTM7	small cell lung cancer	Simple mode	4	0.183777	0.0872155	0.125705	0.012835	0.35472	1.20175	1.01292	1.42578
CMTM7	small cell lung cancer	Weighted mode	4	0.191662	0.077056	0.088695	0.040632	0.342691	1.21126	1.04147	1.40873
COLEC12	small cell lung cancer	Inverse variance weighted	7	-0.226188	0.0802373	0.00481745	-0.383454	-0.0689234	0.797568	0.681504	0.933398	0.0423097
COLEC12	small cell lung cancer	MR Egger	7	-0.0827795	0.145142	0.593122	-0.367257	0.201698	0.920554	0.692632	1.22348
COLEC12	small cell lung cancer	Weighted median	7	-0.191183	0.0929302	0.0396601	-0.373326	-0.00903951	0.825982	0.688441	0.991001
COLEC12	small cell lung cancer	Simple mode	7	-0.120707	0.160176	0.479613	-0.434652	0.193238	0.886294	0.64749	1.21317
COLEC12	small cell lung cancer	Weighted mode	7	-0.165967	0.101705	0.153833	-0.365309	0.0333754	0.847074	0.693982	1.03394
COPS3	small cell lung cancer	Inverse variance weighted	4	0.213658	0.06	0.000369497	0.0960578	0.331258	1.2382	1.10082	1.39272	0.0186596
COPS3	small cell lung cancer	MR Egger	4	0.271395	0.105571	0.123828	0.0644764	0.478314	1.31179	1.0666	1.61335
COPS3	small cell lung cancer	Weighted median	4	0.226129	0.0546968	3.56162e-05	0.118923	0.333334	1.25374	1.12628	1.39561
COPS3	small cell lung cancer	Simple mode	4	0.277663	0.0941215	0.060022	0.0931853	0.462141	1.32004	1.09767	1.58747
COPS3	small cell lung cancer	Weighted mode	4	0.221352	0.0561103	0.0290415	0.111375	0.331328	1.24776	1.11781	1.39282
CPNE2	small cell lung cancer	Inverse variance weighted	4	0.242351	0.0934004	0.00946579	0.0592866	0.425416	1.27424	1.06108	1.53023	0.0318682
CPNE2	small cell lung cancer	MR Egger	4	0.149662	0.124952	0.35371	-0.0952452	0.394568	1.16144	0.90915	1.48374
CPNE2	small cell lung cancer	Weighted median	4	0.216772	0.0973158	0.0259135	0.0260326	0.407511	1.24206	1.02637	1.50307
CPNE2	small cell lung cancer	Simple mode	4	0.198518	0.169598	0.326313	-0.133894	0.530931	1.21959	0.874683	1.70051
CPNE2	small cell lung cancer	Weighted mode	4	0.205939	0.0996812	0.130745	0.0105638	0.401314	1.22868	1.01062	1.49379
CPT1B	small cell lung cancer	Inverse variance weighted	3	0.208152	0.0879433	0.0179384	0.0357829	0.380521	1.2314	1.03643	1.46305	0.0373563
CPT1B	small cell lung cancer	MR Egger	3	0.208145	0.120647	0.33442	-0.0283226	0.444613	1.23139	0.972075	1.55989
CPT1B	small cell lung cancer	Weighted median	3	0.207438	0.089314	0.0202021	0.0323828	0.382494	1.23052	1.03291	1.46594
CPT1B	small cell lung cancer	Simple mode	3	0.202853	0.145254	0.297353	-0.0818448	0.487551	1.22489	0.921415	1.62832
CPT1B	small cell lung cancer	Weighted mode	3	0.207349	0.0944746	0.159396	0.022179	0.392519	1.23041	1.02243	1.48071
DAGLA	small cell lung cancer	Inverse variance weighted	3	0.469334	0.150265	0.00178783	0.174816	0.763853	1.59893	1.19103	2.14653	0.0451427
DAGLA	small cell lung cancer	MR Egger	3	0.557734	0.393206	0.390934	-0.212949	1.32842	1.74671	0.808197	3.77506
DAGLA	small cell lung cancer	Weighted median	3	0.511398	0.154238	0.000914347	0.209091	0.813705	1.66762	1.23256	2.25625
DAGLA	small cell lung cancer	Simple mode	3	0.54243	0.241179	0.15345	0.0697192	1.01514	1.72018	1.07221	2.75975
DAGLA	small cell lung cancer	Weighted mode	3	0.515482	0.162789	0.0869226	0.196417	0.834548	1.67445	1.21703	2.30377
DCPS	small cell lung cancer	Inverse variance weighted	3	-0.162548	0.0642074	0.0113543	-0.288394	-0.036701	0.849976	0.749466	0.963964	0.0342324
DCPS	small cell lung cancer	MR Egger	3	-0.202763	0.1448	0.394798	-0.486571	0.081044	0.816471	0.614731	1.08442
DCPS	small cell lung cancer	Weighted median	3	-0.165036	0.0637367	0.00961602	-0.28996	-0.0401121	0.847863	0.748293	0.960682
DCPS	small cell lung cancer	Simple mode	3	-0.118922	0.100459	0.358129	-0.315823	0.0779779	0.887877	0.729189	1.0811
DCPS	small cell lung cancer	Weighted mode	3	-0.172294	0.072677	0.1412	-0.31474	-0.0298468	0.841732	0.729978	0.970594
DDX56	small cell lung cancer	Inverse variance weighted	3	-0.23064	0.0776474	0.00297461	-0.382829	-0.0784511	0.794025	0.681929	0.924547	0.0400581
DDX56	small cell lung cancer	MR Egger	3	-0.166057	0.316223	0.692165	-0.785855	0.45374	0.846998	0.45573	1.57419
DDX56	small cell lung cancer	Weighted median	3	-0.22941	0.0792711	0.00380372	-0.384782	-0.074039	0.795002	0.680599	0.928635
DDX56	small cell lung cancer	Simple mode	3	-0.212382	0.138721	0.26543	-0.484275	0.0595102	0.808656	0.616144	1.06132
DDX56	small cell lung cancer	Weighted mode	3	-0.226987	0.081703	0.108819	-0.387125	-0.0668492	0.796931	0.679006	0.935336
DEGS1	small cell lung cancer	Inverse variance weighted	4	0.191293	0.0910294	0.0356026	0.012875	0.36971	1.21081	1.01296	1.44732	0.0443933
DEGS1	small cell lung cancer	MR Egger	4	0.106733	0.26241	0.723595	-0.40759	0.621056	1.11264	0.665252	1.86089
DEGS1	small cell lung cancer	Weighted median	4	0.187911	0.0948146	0.0474934	0.00207395	0.373747	1.20673	1.00208	1.45317
DEGS1	small cell lung cancer	Simple mode	4	0.269923	0.14533	0.160257	-0.0149239	0.55477	1.30986	0.985187	1.74154
DEGS1	small cell lung cancer	Weighted mode	4	0.16833	0.0984229	0.185744	-0.0245792	0.361239	1.18333	0.97572	1.43511
DENND3	small cell lung cancer	Inverse variance weighted	5	0.165598	0.0723201	0.0220332	0.0238508	0.307346	1.1801	1.02414	1.35981	0.0387018
DENND3	small cell lung cancer	MR Egger	5	0.168428	0.118079	0.249011	-0.0630064	0.399863	1.18344	0.938937	1.49162
DENND3	small cell lung cancer	Weighted median	5	0.157518	0.0754218	0.0367534	0.00969112	0.305344	1.1706	1.00974	1.35709
DENND3	small cell lung cancer	Simple mode	5	0.127939	0.136075	0.400345	-0.138768	0.394646	1.13648	0.87043	1.48386
DENND3	small cell lung cancer	Weighted mode	5	0.156789	0.0813442	0.126182	-0.0026462	0.316223	1.16975	0.997357	1.37194
DHCR24	small cell lung cancer	Inverse variance weighted	4	-0.186486	0.0786981	0.0178057	-0.340734	-0.0322374	0.82987	0.711248	0.968277	0.0378605
DHCR24	small cell lung cancer	MR Egger	4	-0.142006	0.13943	0.415604	-0.415288	0.131277	0.867616	0.66015	1.14028
DHCR24	small cell lung cancer	Weighted median	4	-0.189711	0.0832425	0.0226659	-0.352867	-0.026556	0.827198	0.702671	0.973794
DHCR24	small cell lung cancer	Simple mode	4	-0.289148	0.157688	0.164069	-0.598216	0.0199205	0.748902	0.549792	1.02012
DHCR24	small cell lung cancer	Weighted mode	4	-0.185253	0.0826269	0.110752	-0.347201	-0.0233037	0.830894	0.706663	0.976966
DNMBP	small cell lung cancer	Inverse variance weighted	3	0.308946	0.148794	0.0378635	0.0173091	0.600582	1.36199	1.01746	1.82318	0.0455263
DNMBP	small cell lung cancer	MR Egger	3	0.153324	0.296896	0.696524	-0.428592	0.735239	1.1657	0.651426	2.08598
DNMBP	small cell lung cancer	Weighted median	3	0.309594	0.159547	0.0523239	-0.00311763	0.622305	1.36287	0.996887	1.86322
DNMBP	small cell lung cancer	Simple mode	3	0.414405	0.201999	0.17667	0.0184864	0.810323	1.51347	1.01866	2.24864
DNMBP	small cell lung cancer	Weighted mode	3	0.330278	0.186046	0.217846	-0.0343714	0.694927	1.39135	0.966213	2.00356
DOCK5	small cell lung cancer	Inverse variance weighted	8	0.183411	0.0754226	0.0150252	0.0355822	0.331239	1.20131	1.03622	1.39269	0.0370134
DOCK5	small cell lung cancer	MR Egger	8	0.167908	0.125551	0.229566	-0.0781713	0.413988	1.18283	0.924806	1.51284
DOCK5	small cell lung cancer	Weighted median	8	0.187418	0.0742467	0.0115941	0.0418948	0.332942	1.20613	1.04278	1.39507
DOCK5	small cell lung cancer	Simple mode	8	0.214808	0.134394	0.153999	-0.0486045	0.47822	1.23962	0.952558	1.6132
DOCK5	small cell lung cancer	Weighted mode	8	0.191772	0.0724111	0.0330195	0.049846	0.333697	1.21139	1.05111	1.39612
DOK4	small cell lung cancer	Inverse variance weighted	5	-0.144152	0.0690238	0.0367582	-0.279439	-0.00886537	0.865756	0.756208	0.991174	0.044462
DOK4	small cell lung cancer	MR Egger	5	-0.0383616	0.195628	0.857068	-0.421793	0.34507	0.962365	0.65587	1.41209
DOK4	small cell lung cancer	Weighted median	5	-0.122492	0.0753216	0.103897	-0.270122	0.0251386	0.884713	0.763286	1.02546
DOK4	small cell lung cancer	Simple mode	5	-0.0995665	0.106431	0.402493	-0.308172	0.109039	0.90523	0.734789	1.11521
DOK4	small cell lung cancer	Weighted mode	5	-0.120893	0.0850224	0.228118	-0.287537	0.0457508	0.886129	0.750109	1.04681
DPM2	small cell lung cancer	Inverse variance weighted	9	-0.188138	0.0857182	0.0281748	-0.356146	-0.0201304	0.8285	0.700371	0.980071	0.043116
DPM2	small cell lung cancer	MR Egger	9	-0.158238	0.143583	0.306875	-0.439661	0.123184	0.853646	0.644255	1.13109
DPM2	small cell lung cancer	Weighted median	9	-0.183374	0.103793	0.0772755	-0.386808	0.0200614	0.832457	0.679221	1.02026
DPM2	small cell lung cancer	Simple mode	9	-0.191769	0.159056	0.262391	-0.503518	0.11998	0.825498	0.604401	1.12747
DPM2	small cell lung cancer	Weighted mode	9	-0.18635	0.104429	0.112183	-0.39103	0.0183304	0.829983	0.67636	1.0185
DSC1	small cell lung cancer	Inverse variance weighted	10	-0.21259	0.0802672	0.00808433	-0.369913	-0.0552661	0.808488	0.690794	0.946233	0.0340216
DSC1	small cell lung cancer	MR Egger	10	-0.0811081	0.147913	0.598417	-0.371018	0.208802	0.922094	0.690031	1.2322
DSC1	small cell lung cancer	Weighted median	10	-0.204723	0.0759526	0.00703038	-0.35359	-0.0558557	0.814873	0.702163	0.945676
DSC1	small cell lung cancer	Simple mode	10	-0.148557	0.136389	0.304364	-0.415881	0.118766	0.861951	0.659759	1.12611
DSC1	small cell lung cancer	Weighted mode	10	-0.204233	0.0770274	0.0264141	-0.355207	-0.0532593	0.815272	0.701029	0.948134
DST	small cell lung cancer	Inverse variance weighted	4	0.391226	0.149726	0.00897639	0.0977637	0.684689	1.47879	1.1027	1.98315	0.0323791
DST	small cell lung cancer	MR Egger	4	0.332808	0.788228	0.713921	-1.21212	1.87773	1.39488	0.297566	6.53867
DST	small cell lung cancer	Weighted median	4	0.485357	0.166791	0.00361456	0.158447	0.812266	1.62475	1.17169	2.25301
DST	small cell lung cancer	Simple mode	4	0.434639	0.248206	0.178223	-0.0518435	0.921122	1.54441	0.949477	2.51211
DST	small cell lung cancer	Weighted mode	4	0.51275	0.18343	0.0681154	0.153228	0.872273	1.66988	1.16559	2.39234
DYRK4	small cell lung cancer	Inverse variance weighted	3	0.262158	0.126664	0.0384789	0.0138971	0.510419	1.29973	1.01399	1.66599	0.0454546
DYRK4	small cell lung cancer	MR Egger	3	0.243349	0.698067	0.786458	-1.12486	1.61156	1.27551	0.324697	5.01063
DYRK4	small cell lung cancer	Weighted median	3	0.229306	0.0993952	0.0210543	0.034491	0.42412	1.25773	1.03509	1.52825
DYRK4	small cell lung cancer	Simple mode	3	0.148214	0.156132	0.442671	-0.157806	0.454233	1.15976	0.854016	1.57497
DYRK4	small cell lung cancer	Weighted mode	3	0.225319	0.102179	0.158235	0.0250485	0.42559	1.25272	1.02536	1.53049
EEPD1	small cell lung cancer	Inverse variance weighted	3	-0.273034	0.0961537	0.0045176	-0.461495	-0.0845727	0.761067	0.630341	0.918905	0.0456278
EEPD1	small cell lung cancer	MR Egger	3	-0.214349	0.262189	0.563698	-0.72824	0.299543	0.807067	0.482758	1.34924
EEPD1	small cell lung cancer	Weighted median	3	-0.268983	0.0974923	0.00579749	-0.460068	-0.0778984	0.764156	0.63124	0.925058
EEPD1	small cell lung cancer	Simple mode	3	-0.290043	0.146018	0.185373	-0.576238	-0.00384856	0.748231	0.562009	0.996159
EEPD1	small cell lung cancer	Weighted mode	3	-0.263322	0.101752	0.122482	-0.462757	-0.0638876	0.768494	0.629546	0.93811
EIF3B	small cell lung cancer	Inverse variance weighted	4	-0.20697	0.0920328	0.0245204	-0.387355	-0.026586	0.813044	0.67885	0.973764	0.0402693
EIF3B	small cell lung cancer	MR Egger	4	-0.281969	0.159638	0.219384	-0.59486	0.0309212	0.754297	0.55164	1.0314
EIF3B	small cell lung cancer	Weighted median	4	-0.214657	0.0992739	0.0305974	-0.409234	-0.0200801	0.806818	0.664159	0.98012
EIF3B	small cell lung cancer	Simple mode	4	-0.0784621	0.141077	0.616888	-0.354973	0.198049	0.924537	0.701192	1.21902
EIF3B	small cell lung cancer	Weighted mode	4	-0.225641	0.103379	0.117056	-0.428263	-0.0230189	0.798004	0.65164	0.977244
ETFB	small cell lung cancer	Inverse variance weighted	3	0.203172	0.0847623	0.0165317	0.0370378	0.369306	1.22528	1.03773	1.44673	0.0375214
ETFB	small cell lung cancer	MR Egger	3	0.369013	0.440069	0.555767	-0.493523	1.23155	1.44631	0.610472	3.42653
ETFB	small cell lung cancer	Weighted median	3	0.215177	0.0908886	0.0179098	0.0370352	0.393319	1.24008	1.03773	1.48189
ETFB	small cell lung cancer	Simple mode	3	0.251881	0.130241	0.192795	-0.0033914	0.507154	1.28644	0.996614	1.66056
ETFB	small cell lung cancer	Weighted mode	3	0.229233	0.103655	0.157531	0.0260691	0.432397	1.25764	1.02641	1.54095
FAM167A	small cell lung cancer	Inverse variance weighted	4	0.202915	0.0573117	0.000399305	0.0905836	0.315245	1.22497	1.09481	1.3706	0.0134433
FAM167A	small cell lung cancer	MR Egger	4	0.420329	0.191865	0.159847	0.0442735	0.796385	1.52246	1.04527	2.21751
FAM167A	small cell lung cancer	Weighted median	4	0.213812	0.0613966	0.000496801	0.0934749	0.33415	1.23839	1.09798	1.39675
FAM167A	small cell lung cancer	Simple mode	4	0.166151	0.0855475	0.147392	-0.00152179	0.333824	1.18075	0.998479	1.3963
FAM167A	small cell lung cancer	Weighted mode	4	0.218142	0.0593035	0.034796	0.101907	0.334377	1.24376	1.10728	1.39707
FAM20C	small cell lung cancer	Inverse variance weighted	3	-0.222273	0.0794069	0.00512348	-0.377911	-0.0666356	0.800697	0.685292	0.935536	0.0413977
FAM20C	small cell lung cancer	MR Egger	3	-0.131248	0.163685	0.569736	-0.452071	0.189575	0.877	0.636309	1.20874
FAM20C	small cell lung cancer	Weighted median	3	-0.210056	0.0829739	0.0113546	-0.372685	-0.0474273	0.810539	0.688882	0.95368
FAM20C	small cell lung cancer	Simple mode	3	-0.213093	0.116356	0.208518	-0.441151	0.014966	0.808081	0.643295	1.01508
FAM20C	small cell lung cancer	Weighted mode	3	-0.209348	0.0935105	0.154555	-0.392629	-0.0260674	0.811113	0.67528	0.974269
FAM86HP	small cell lung cancer	Inverse variance weighted	3	-0.268536	0.11927	0.0243545	-0.502306	-0.0347662	0.764498	0.605134	0.965831	0.0406579
FAM86HP	small cell lung cancer	MR Egger	3	-0.7654	0.477849	0.355301	-1.70198	0.171184	0.465148	0.182321	1.18671
FAM86HP	small cell lung cancer	Weighted median	3	-0.275056	0.129768	0.0340404	-0.529403	-0.0207101	0.759529	0.588957	0.979503
FAM86HP	small cell lung cancer	Simple mode	3	-0.380971	0.203891	0.202636	-0.780596	0.0186545	0.683198	0.458133	1.01883
FAM86HP	small cell lung cancer	Weighted mode	3	-0.284333	0.124902	0.150568	-0.52914	-0.0395253	0.752516	0.589111	0.961246
FBXO33	small cell lung cancer	Inverse variance weighted	3	-0.369392	0.157669	0.0191382	-0.678424	-0.0603604	0.691154	0.507416	0.941425	0.0375331
FBXO33	small cell lung cancer	MR Egger	3	-0.352078	0.376849	0.521626	-1.0907	0.386546	0.703225	0.335981	1.47189
FBXO33	small cell lung cancer	Weighted median	3	-0.366413	0.168343	0.0295116	-0.696365	-0.0364605	0.693217	0.498394	0.964196
FBXO33	small cell lung cancer	Simple mode	3	-0.358025	0.234774	0.266766	-0.818181	0.102132	0.699056	0.441234	1.10753
FBXO33	small cell lung cancer	Weighted mode	3	-0.366497	0.17966	0.178174	-0.718631	-0.0143635	0.693158	0.487419	0.985739
FBXO6	small cell lung cancer	Inverse variance weighted	3	-0.527541	0.196708	0.00732176	-0.91309	-0.141993	0.590054	0.401282	0.867628	0.0369749
FBXO6	small cell lung cancer	MR Egger	3	-0.633002	1.1808	0.686724	-2.94737	1.68136	0.530996	0.0524778	5.37287
FBXO6	small cell lung cancer	Weighted median	3	-0.520825	0.216907	0.0163436	-0.945962	-0.0956884	0.59403	0.388306	0.908747
FBXO6	small cell lung cancer	Simple mode	3	-0.49072	0.269391	0.210107	-1.01873	0.0372872	0.612186	0.361054	1.03799
FBXO6	small cell lung cancer	Weighted mode	3	-0.494965	0.274127	0.212734	-1.03225	0.0423231	0.609592	0.356203	1.04323
FCGR1A	small cell lung cancer	Inverse variance weighted	3	-0.373797	0.133036	0.00495792	-0.634547	-0.113048	0.688116	0.530176	0.893108	0.0417291
FCGR1A	small cell lung cancer	MR Egger	3	-0.388088	0.251423	0.365969	-0.880876	0.104701	0.678353	0.41442	1.11038
FCGR1A	small cell lung cancer	Weighted median	3	-0.395043	0.142962	0.00572263	-0.675249	-0.114837	0.673651	0.509029	0.891512
FCGR1A	small cell lung cancer	Simple mode	3	-0.427445	0.186865	0.14943	-0.7937	-0.0611905	0.652173	0.452169	0.940644
FCGR1A	small cell lung cancer	Weighted mode	3	-0.398653	0.150719	0.118138	-0.694063	-0.103243	0.671224	0.499542	0.901908
FGFBP2	small cell lung cancer	Inverse variance weighted	6	0.153407	0.0669613	0.0219645	0.0221629	0.284651	1.1658	1.02241	1.3293	0.0389196
FGFBP2	small cell lung cancer	MR Egger	6	0.257932	0.132384	0.123189	-0.00154153	0.517405	1.29425	0.99846	1.67767
FGFBP2	small cell lung cancer	Weighted median	6	0.183823	0.0728757	0.0116549	0.040987	0.32666	1.2018	1.04184	1.38633
FGFBP2	small cell lung cancer	Simple mode	6	0.207503	0.13226	0.177461	-0.0517261	0.466732	1.2306	0.949589	1.59477
FGFBP2	small cell lung cancer	Weighted mode	6	0.194419	0.0817186	0.0632336	0.0342501	0.354587	1.2146	1.03484	1.42559
FLYWCH1	small cell lung cancer	Inverse variance weighted	3	0.114431	0.0551403	0.0379612	0.00635619	0.222506	1.12124	1.00638	1.2492	0.0453738
FLYWCH1	small cell lung cancer	MR Egger	3	0.0816688	0.122392	0.625398	-0.158219	0.321556	1.0851	0.853663	1.37927
FLYWCH1	small cell lung cancer	Weighted median	3	0.115047	0.059673	0.0538605	-0.00191211	0.232006	1.12193	0.99809	1.26113
FLYWCH1	small cell lung cancer	Simple mode	3	0.155975	0.0765092	0.178344	0.00601721	0.305933	1.1688	1.00604	1.35789
FLYWCH1	small cell lung cancer	Weighted mode	3	0.0835859	0.0648379	0.326325	-0.0434964	0.210668	1.08718	0.957436	1.2345
FPR1	small cell lung cancer	Inverse variance weighted	6	0.0961046	0.0429754	0.025334	0.0118729	0.180336	1.10087	1.01194	1.19762	0.0409397
FPR1	small cell lung cancer	MR Egger	6	0.0234633	0.0806724	0.785626	-0.134655	0.181581	1.02374	0.874018	1.19911
FPR1	small cell lung cancer	Weighted median	6	0.0860104	0.046411	0.0638491	-0.0049552	0.176976	1.08982	0.995057	1.1936
FPR1	small cell lung cancer	Simple mode	6	0.0849859	0.0747405	0.307045	-0.0615055	0.231477	1.0887	0.940348	1.26046
FPR1	small cell lung cancer	Weighted mode	6	0.0864956	0.0466481	0.122881	-0.00493462	0.177926	1.09035	0.995078	1.19474
GAL3ST4	small cell lung cancer	Inverse variance weighted	3	0.252999	0.0867261	0.00353162	0.0830163	0.422983	1.28788	1.08656	1.52651	0.0375467
GAL3ST4	small cell lung cancer	MR Egger	3	0.056614	0.170388	0.795779	-0.277346	0.390574	1.05825	0.757792	1.47783
GAL3ST4	small cell lung cancer	Weighted median	3	0.238883	0.0869228	0.00599198	0.0685143	0.409252	1.26983	1.07092	1.50569
GAL3ST4	small cell lung cancer	Simple mode	3	0.362441	0.217634	0.237757	-0.0641229	0.789004	1.43683	0.93789	2.2012
GAL3ST4	small cell lung cancer	Weighted mode	3	0.222934	0.0927576	0.138135	0.0411294	0.404739	1.24974	1.04199	1.49891
GALNT10	small cell lung cancer	Inverse variance weighted	4	-0.218956	0.0904666	0.0155077	-0.396271	-0.0416418	0.803357	0.672824	0.959213	0.0368536
GALNT10	small cell lung cancer	MR Egger	4	-0.10878	0.26106	0.717371	-0.620457	0.402897	0.896928	0.537699	1.49615
GALNT10	small cell lung cancer	Weighted median	4	-0.211905	0.0980508	0.0306816	-0.404085	-0.0197256	0.809041	0.667588	0.980468
GALNT10	small cell lung cancer	Simple mode	4	-0.19823	0.145549	0.266463	-0.483506	0.0870457	0.820181	0.616618	1.09095
GALNT10	small cell lung cancer	Weighted mode	4	-0.20817	0.105836	0.14388	-0.415608	-0.000730971	0.812069	0.659939	0.999269
GBP1	small cell lung cancer	Inverse variance weighted	5	-0.294298	0.116615	0.0116139	-0.522864	-0.0657318	0.745055	0.59282	0.936382	0.0345001
GBP1	small cell lung cancer	MR Egger	5	-0.298498	0.348229	0.45436	-0.981027	0.384031	0.741932	0.374926	1.46819
GBP1	small cell lung cancer	Weighted median	5	-0.3029	0.131524	0.0212783	-0.560686	-0.0451139	0.738673	0.570817	0.955889
GBP1	small cell lung cancer	Simple mode	5	-0.329175	0.19712	0.170257	-0.71553	0.0571801	0.719517	0.488933	1.05885
GBP1	small cell lung cancer	Weighted mode	5	-0.306809	0.152748	0.114982	-0.606194	-0.00742388	0.735791	0.545423	0.992604
GBP2	small cell lung cancer	Inverse variance weighted	5	-0.255286	0.126374	0.0433741	-0.502978	-0.00759378	0.774695	0.604727	0.992435	0.046604
GBP2	small cell lung cancer	MR Egger	5	-0.0604274	0.411339	0.892525	-0.866651	0.745796	0.941362	0.420357	2.10812
GBP2	small cell lung cancer	Weighted median	5	-0.318257	0.143937	0.0270296	-0.600372	-0.0361411	0.727416	0.548607	0.964504
GBP2	small cell lung cancer	Simple mode	5	-0.390825	0.223341	0.155034	-0.828574	0.0469238	0.676498	0.436671	1.04804
GBP2	small cell lung cancer	Weighted mode	5	-0.341376	0.154823	0.0921439	-0.64483	-0.0379225	0.710791	0.524752	0.962788
GCN1	small cell lung cancer	Inverse variance weighted	4	-0.161784	0.0614307	0.0084485	-0.282188	-0.0413797	0.850625	0.754132	0.959465	0.0316036
GCN1	small cell lung cancer	MR Egger	4	-0.0440891	0.300179	0.896699	-0.63244	0.544262	0.956869	0.531294	1.72334
GCN1	small cell lung cancer	Weighted median	4	-0.15887	0.060519	0.00866168	-0.277487	-0.0402528	0.853107	0.757685	0.960547
GCN1	small cell lung cancer	Simple mode	4	-0.337713	0.213464	0.211785	-0.756103	0.0806772	0.7134	0.469493	1.08402
GCN1	small cell lung cancer	Weighted mode	4	-0.160329	0.0621736	0.0818699	-0.282189	-0.0384687	0.851864	0.754131	0.962262
GCNT1	small cell lung cancer	Inverse variance weighted	3	0.215937	0.107167	0.0439095	0.00588927	0.425984	1.24102	1.00591	1.5311	0.0469297
GCNT1	small cell lung cancer	MR Egger	3	0.13033	0.369362	0.784051	-0.59362	0.85428	1.1392	0.552324	2.34968
GCNT1	small cell lung cancer	Weighted median	3	0.200289	0.107597	0.0626771	-0.0106009	0.411178	1.22176	0.989455	1.50859
GCNT1	small cell lung cancer	Simple mode	3	0.195808	0.1511	0.324413	-0.100349	0.491964	1.21629	0.904522	1.63553
GCNT1	small cell lung cancer	Weighted mode	3	0.199342	0.121907	0.243635	-0.0395962	0.438281	1.2206	0.961177	1.55004
GNAQ	small cell lung cancer	Inverse variance weighted	3	0.52113	0.209774	0.0129827	0.109973	0.932287	1.68393	1.11625	2.54031	0.0354393
GNAQ	small cell lung cancer	MR Egger	3	0.709585	1.01219	0.610755	-1.2743	2.69347	2.03315	0.279625	14.783
GNAQ	small cell lung cancer	Weighted median	3	0.50548	0.232383	0.029615	0.0500092	0.960952	1.65778	1.05128	2.61418
GNAQ	small cell lung cancer	Simple mode	3	0.504276	0.26726	0.199814	-0.0195532	1.02811	1.65579	0.980637	2.79576
GNAQ	small cell lung cancer	Weighted mode	3	0.494687	0.285188	0.224948	-0.064282	1.05366	1.63998	0.937741	2.86812
GNG7	small cell lung cancer	Inverse variance weighted	4	0.211483	0.0874431	0.0155836	0.0400947	0.382872	1.23551	1.04091	1.46649	0.0361827
GNG7	small cell lung cancer	MR Egger	4	0.179735	0.167441	0.395408	-0.148449	0.507919	1.1969	0.862044	1.66183
GNG7	small cell lung cancer	Weighted median	4	0.214865	0.0877271	0.0143158	0.0429197	0.38681	1.23969	1.04385	1.47228
GNG7	small cell lung cancer	Simple mode	4	0.473995	0.200663	0.0992074	0.0806947	0.867294	1.6064	1.08404	2.38046
GNG7	small cell lung cancer	Weighted mode	4	0.191025	0.0949709	0.137795	0.00488243	0.377168	1.21049	1.00489	1.45815
GNPTAB	small cell lung cancer	Inverse variance weighted	3	0.232896	0.110103	0.0344088	0.0170934	0.448699	1.26225	1.01724	1.56627	0.0442711
GNPTAB	small cell lung cancer	MR Egger	3	0.0347544	0.225701	0.902734	-0.40762	0.477128	1.03537	0.665232	1.61144
GNPTAB	small cell lung cancer	Weighted median	3	0.20158	0.112367	0.0728211	-0.0186585	0.421819	1.22333	0.981515	1.52473
GNPTAB	small cell lung cancer	Simple mode	3	0.193441	0.166129	0.364372	-0.132172	0.519053	1.21342	0.876191	1.68044
GNPTAB	small cell lung cancer	Weighted mode	3	0.201313	0.12863	0.258043	-0.0508022	0.453427	1.22301	0.950467	1.5737
GPNMB	small cell lung cancer	Inverse variance weighted	4	-0.133842	0.0609255	0.0280338	-0.253256	-0.014428	0.874728	0.776269	0.985676	0.0438978
GPNMB	small cell lung cancer	MR Egger	4	-0.523401	0.53902	0.433966	-1.57988	0.533079	0.592502	0.206	1.70417
GPNMB	small cell lung cancer	Weighted median	4	-0.143047	0.0605592	0.0181713	-0.261743	-0.0243514	0.866713	0.769709	0.975943
GPNMB	small cell lung cancer	Simple mode	4	-0.15603	0.140429	0.347567	-0.431271	0.119212	0.855534	0.649683	1.12661
GPNMB	small cell lung cancer	Weighted mode	4	-0.163248	0.0683199	0.096788	-0.297155	-0.029341	0.84938	0.742929	0.971085
H2BC11	small cell lung cancer	Inverse variance weighted	4	-0.45522	0.166808	0.00635259	-0.782164	-0.128276	0.634308	0.457415	0.87961	0.0366635
H2BC11	small cell lung cancer	MR Egger	4	-0.94045	0.378061	0.130667	-1.68145	-0.199451	0.390452	0.186104	0.819181
H2BC11	small cell lung cancer	Weighted median	4	-0.421964	0.20311	0.0377545	-0.82006	-0.0238675	0.655758	0.440405	0.976415
H2BC11	small cell lung cancer	Simple mode	4	-0.271181	0.369334	0.515983	-0.995077	0.452714	0.762478	0.369695	1.57257
H2BC11	small cell lung cancer	Weighted mode	4	-0.689911	0.251964	0.0714501	-1.18376	-0.196062	0.501621	0.306126	0.821961
H2BC12	small cell lung cancer	Inverse variance weighted	7	-0.267824	0.132958	0.0439732	-0.528422	-0.00722577	0.765043	0.589535	0.9928	0.0467505
H2BC12	small cell lung cancer	MR Egger	7	-0.504751	0.139481	0.015239	-0.778133	-0.231368	0.603656	0.459263	0.793447
H2BC12	small cell lung cancer	Weighted median	7	-0.369822	0.0820615	6.5861e-06	-0.530663	-0.208982	0.690857	0.588215	0.81141
H2BC12	small cell lung cancer	Simple mode	7	-0.075712	0.189561	0.703423	-0.447252	0.295828	0.927083	0.639382	1.34424
H2BC12	small cell lung cancer	Weighted mode	7	-0.379162	0.0914181	0.00602747	-0.558342	-0.199983	0.684434	0.572157	0.818745
H4C8	small cell lung cancer	Inverse variance weighted	14	0.103718	0.0491569	0.0348644	0.0073701	0.200065	1.10929	1.0074	1.22148	0.0445734
H4C8	small cell lung cancer	MR Egger	14	0.184706	0.0744231	0.0288606	0.038837	0.330575	1.20286	1.0396	1.39177
H4C8	small cell lung cancer	Weighted median	14	0.152906	0.056479	0.00678327	0.0422068	0.263604	1.16521	1.04311	1.30161
H4C8	small cell lung cancer	Simple mode	14	0.0305193	0.145998	0.837658	-0.255637	0.316676	1.03099	0.774423	1.37256
H4C8	small cell lung cancer	Weighted mode	14	0.16876	0.0604379	0.0152531	0.050302	0.287219	1.18384	1.05159	1.33272
HCP5	small cell lung cancer	Inverse variance weighted	4	-0.733894	0.174836	2.69747e-05	-1.07657	-0.391215	0.480036	0.340761	0.676235	0.00272444
HCP5	small cell lung cancer	MR Egger	4	-1.0543	0.366322	0.102498	-1.77229	-0.336311	0.348436	0.169943	0.714401
HCP5	small cell lung cancer	Weighted median	4	-0.836692	0.212659	8.33922e-05	-1.2535	-0.419881	0.433141	0.285503	0.657125
HCP5	small cell lung cancer	Simple mode	4	-0.807882	0.338033	0.0967458	-1.47043	-0.145337	0.445801	0.229827	0.864731
HCP5	small cell lung cancer	Weighted mode	4	-0.925378	0.228464	0.0271033	-1.37317	-0.47759	0.396382	0.253304	0.620277
HEATR3	small cell lung cancer	Inverse variance weighted	3	0.181606	0.065481	0.00554726	0.0532628	0.309948	1.19914	1.05471	1.36335	0.0415017
HEATR3	small cell lung cancer	MR Egger	3	0.0488096	0.180409	0.83179	-0.304792	0.402411	1.05002	0.737277	1.49543
HEATR3	small cell lung cancer	Weighted median	3	0.169794	0.0666818	0.0108862	0.0390975	0.30049	1.18506	1.03987	1.35052
HEATR3	small cell lung cancer	Simple mode	3	0.145743	0.0821152	0.217914	-0.0152031	0.306688	1.1569	0.984912	1.35892
HEATR3	small cell lung cancer	Weighted mode	3	0.169802	0.0725651	0.14416	0.0275743	0.312029	1.18507	1.02796	1.36619
HIP1	small cell lung cancer	Inverse variance weighted	5	-0.0712975	0.0325735	0.0286102	-0.135142	-0.00745335	0.931185	0.873592	0.992574	0.0431288
HIP1	small cell lung cancer	MR Egger	5	-0.0465418	0.0645029	0.522725	-0.172967	0.0798838	0.954525	0.841165	1.08316
HIP1	small cell lung cancer	Weighted median	5	-0.0682094	0.0326929	0.0369449	-0.132287	-0.00413146	0.934065	0.876089	0.995877
HIP1	small cell lung cancer	Simple mode	5	-0.00846258	0.079768	0.920619	-0.164808	0.147883	0.991573	0.848057	1.15938
HIP1	small cell lung cancer	Weighted mode	5	-0.0587604	0.0358352	0.176402	-0.128997	0.0114765	0.942933	0.878976	1.01154
HLX	small cell lung cancer	Inverse variance weighted	3	0.311809	0.152047	0.0402925	0.0137963	0.609821	1.36589	1.01389	1.8401	0.0457252
HLX	small cell lung cancer	MR Egger	3	0.29554	0.409867	0.602289	-0.507799	1.09888	1.34385	0.601819	3.0008
HLX	small cell lung cancer	Weighted median	3	0.315172	0.158867	0.0472706	0.00379173	0.626552	1.3705	1.0038	1.87115
HLX	small cell lung cancer	Simple mode	3	0.404553	0.210499	0.194564	-0.00802602	0.817132	1.49863	0.992006	2.264
HLX	small cell lung cancer	Weighted mode	3	0.254302	0.177253	0.28783	-0.0931129	0.601718	1.28956	0.911091	1.82525
HNRNPH1	small cell lung cancer	Inverse variance weighted	4	-0.159088	0.0588634	0.0068785	-0.274461	-0.0437161	0.852921	0.759982	0.957226	0.0365647
HNRNPH1	small cell lung cancer	MR Egger	4	-0.133088	0.110192	0.350572	-0.349064	0.0828876	0.875388	0.705348	1.08642
HNRNPH1	small cell lung cancer	Weighted median	4	-0.162914	0.065166	0.0124202	-0.290639	-0.0351881	0.849665	0.747786	0.965424
HNRNPH1	small cell lung cancer	Simple mode	4	-0.210841	0.0918919	0.105525	-0.390949	-0.0307327	0.809903	0.676415	0.969735
HNRNPH1	small cell lung cancer	Weighted mode	4	-0.166266	0.062597	0.0765909	-0.288956	-0.0435762	0.846821	0.749045	0.95736
HOTAIRM1	small cell lung cancer	Inverse variance weighted	3	-0.14636	0.0567774	0.00994367	-0.257644	-0.0350761	0.863847	0.772871	0.965532	0.0329282
HOTAIRM1	small cell lung cancer	MR Egger	3	-0.21514	0.262424	0.562828	-0.72949	0.299211	0.806429	0.482155	1.34879
HOTAIRM1	small cell lung cancer	Weighted median	3	-0.193507	0.0559238	0.000539792	-0.303117	-0.0838963	0.824064	0.738512	0.919527
HOTAIRM1	small cell lung cancer	Simple mode	3	-0.199503	0.0894158	0.155375	-0.374758	-0.0242475	0.819138	0.687456	0.976044
HOTAIRM1	small cell lung cancer	Weighted mode	3	-0.208384	0.069753	0.096157	-0.3451	-0.0716684	0.811895	0.708149	0.930839
HP	small cell lung cancer	Inverse variance weighted	6	-0.122502	0.0481626	0.0109746	-0.216901	-0.0281032	0.884704	0.80501	0.972288	0.0341056
HP	small cell lung cancer	MR Egger	6	-0.171367	0.0845149	0.112513	-0.337016	-0.00571746	0.842513	0.713897	0.994299
HP	small cell lung cancer	Weighted median	6	-0.139719	0.0503454	0.00551659	-0.238396	-0.0410421	0.869602	0.78789	0.959789
HP	small cell lung cancer	Simple mode	6	-0.134265	0.0845788	0.173271	-0.30004	0.0315089	0.874358	0.740789	1.03201
HP	small cell lung cancer	Weighted mode	6	-0.140886	0.052015	0.0423483	-0.242836	-0.0389369	0.868588	0.7844	0.961811
IER3	small cell lung cancer	Inverse variance weighted	7	0.301641	0.116132	0.00939357	0.0740215	0.529261	1.35208	1.07683	1.69768	0.032161
IER3	small cell lung cancer	MR Egger	7	0.743979	0.291712	0.0512418	0.172224	1.31573	2.10429	1.18794	3.72748
IER3	small cell lung cancer	Weighted median	7	0.381822	0.139703	0.00627407	0.108005	0.655639	1.46495	1.11405	1.92637
IER3	small cell lung cancer	Simple mode	7	0.397732	0.222309	0.123807	-0.0379931	0.833458	1.48845	0.96272	2.30126
IER3	small cell lung cancer	Weighted mode	7	0.384858	0.160772	0.0537462	0.0697448	0.699971	1.46941	1.07223	2.01369
IFITM2	small cell lung cancer	Inverse variance weighted	3	0.21687	0.102892	0.0350528	0.0152021	0.418538	1.24218	1.01532	1.51974	0.0445325
IFITM2	small cell lung cancer	MR Egger	3	0.326919	0.31301	0.486165	-0.28658	0.940418	1.38669	0.750827	2.56105
IFITM2	small cell lung cancer	Weighted median	3	0.221525	0.110171	0.0443524	0.00559065	0.43746	1.24798	1.00561	1.54877
IFITM2	small cell lung cancer	Simple mode	3	0.289309	0.152713	0.198655	-0.0100078	0.588627	1.3355	0.990042	1.80151
IFITM2	small cell lung cancer	Weighted mode	3	0.240983	0.125111	0.193934	-0.00423404	0.486201	1.2725	0.995775	1.62613
IGSF6	small cell lung cancer	Inverse variance weighted	3	0.217599	0.09957	0.0288607	0.0224415	0.412756	1.24309	1.0227	1.51098	0.0431841
IGSF6	small cell lung cancer	MR Egger	3	0.0375225	0.201955	0.883052	-0.358309	0.433354	1.03824	0.698857	1.54242
IGSF6	small cell lung cancer	Weighted median	3	0.207355	0.09759	0.0336071	0.0160784	0.398631	1.23042	1.01621	1.48978
IGSF6	small cell lung cancer	Simple mode	3	0.365234	0.21039	0.224701	-0.0471305	0.777598	1.44085	0.953963	2.17624
IGSF6	small cell lung cancer	Weighted mode	3	0.18938	0.104441	0.211469	-0.0153245	0.394085	1.2085	0.984792	1.48303
IL10RA	small cell lung cancer	Inverse variance weighted	3	-0.226477	0.0924163	0.0142611	-0.407613	-0.0453411	0.797338	0.665236	0.955671	0.0369327
IL10RA	small cell lung cancer	MR Egger	3	-0.207254	0.134728	0.36696	-0.471322	0.0568135	0.812813	0.624177	1.05846
IL10RA	small cell lung cancer	Weighted median	3	-0.221252	0.0949282	0.0197676	-0.407311	-0.0351927	0.801515	0.665437	0.965419
IL10RA	small cell lung cancer	Simple mode	3	-0.217316	0.139897	0.260541	-0.491513	0.0568819	0.804676	0.6117	1.05853
IL10RA	small cell lung cancer	Weighted mode	3	-0.22116	0.0993575	0.155949	-0.415901	-0.026419	0.801589	0.659746	0.973927
INKA1	small cell lung cancer	Inverse variance weighted	3	-0.298698	0.144307	0.0384642	-0.58154	-0.0158556	0.741783	0.559037	0.984269	0.0457045
INKA1	small cell lung cancer	MR Egger	3	-0.629211	0.335505	0.311858	-1.2868	0.0283787	0.533012	0.276153	1.02879
INKA1	small cell lung cancer	Weighted median	3	-0.305604	0.148868	0.0400872	-0.597385	-0.0138223	0.736679	0.550249	0.986273
INKA1	small cell lung cancer	Simple mode	3	-0.0273192	0.286166	0.932648	-0.588205	0.533567	0.973051	0.555323	1.705
INKA1	small cell lung cancer	Weighted mode	3	-0.382444	0.168741	0.151611	-0.713175	-0.0517126	0.682192	0.490085	0.949602
IREB2	small cell lung cancer	Inverse variance weighted	4	-0.412028	0.0535724	1.4592e-14	-0.51703	-0.307026	0.662306	0.596289	0.735631	2.94759e-12
IREB2	small cell lung cancer	MR Egger	4	-0.568634	0.124181	0.0445306	-0.812029	-0.325239	0.566298	0.443956	0.722355
IREB2	small cell lung cancer	Weighted median	4	-0.424721	0.0587705	4.94618e-13	-0.539911	-0.309531	0.653952	0.5828	0.733791
IREB2	small cell lung cancer	Simple mode	4	-0.175188	0.162027	0.358759	-0.492761	0.142385	0.839299	0.610937	1.15302
IREB2	small cell lung cancer	Weighted mode	4	-0.442585	0.053411	0.00368179	-0.547271	-0.3379	0.642374	0.578527	0.713267
JMJD1C	small cell lung cancer	Inverse variance weighted	4	0.4622	0.172616	0.00741482	0.123872	0.800528	1.58756	1.13187	2.22672	0.0365316
JMJD1C	small cell lung cancer	MR Egger	4	0.447659	0.5489	0.500432	-0.628185	1.5235	1.56465	0.533559	4.58827
JMJD1C	small cell lung cancer	Weighted median	4	0.502405	0.202234	0.0129815	0.106027	0.898784	1.65269	1.11185	2.45661
JMJD1C	small cell lung cancer	Simple mode	4	0.539849	0.259363	0.128825	0.0314975	1.0482	1.71575	1.032	2.85251
JMJD1C	small cell lung cancer	Weighted mode	4	0.5473	0.262611	0.128501	0.0325835	1.06202	1.72858	1.03312	2.8922
KLF11	small cell lung cancer	Inverse variance weighted	4	-0.199879	0.0683193	0.00343728	-0.333785	-0.0659731	0.81883	0.716208	0.936156	0.038574
KLF11	small cell lung cancer	MR Egger	4	-0.269484	0.112359	0.138597	-0.489708	-0.0492602	0.763774	0.612806	0.951933
KLF11	small cell lung cancer	Weighted median	4	-0.211899	0.0737405	0.00405859	-0.35643	-0.0673672	0.809047	0.700172	0.934852
KLF11	small cell lung cancer	Simple mode	4	-0.246566	0.10542	0.101324	-0.453189	-0.039943	0.78148	0.635598	0.960844
KLF11	small cell lung cancer	Weighted mode	4	-0.208308	0.0752336	0.0696374	-0.355766	-0.0608499	0.811957	0.700637	0.940964
KLRC2	small cell lung cancer	Inverse variance weighted	4	0.15457	0.0782656	0.0482746	0.00116951	0.307971	1.16716	1.00117	1.36066	0.0490024
KLRC2	small cell lung cancer	MR Egger	4	0.331678	0.0945488	0.0725304	0.146363	0.516994	1.3933	1.15762	1.67698
KLRC2	small cell lung cancer	Weighted median	4	0.173223	0.0578649	0.00275725	0.059808	0.286638	1.18913	1.06163	1.33194
KLRC2	small cell lung cancer	Simple mode	4	0.126126	0.0955709	0.278602	-0.0611926	0.313445	1.13443	0.940642	1.36813
KLRC2	small cell lung cancer	Weighted mode	4	0.194948	0.0587577	0.0451271	0.0797832	0.310114	1.21525	1.08305	1.36358
KREMEN1	small cell lung cancer	Inverse variance weighted	5	-0.118725	0.0585729	0.042666	-0.233528	-0.00392232	0.888052	0.791735	0.996085	0.0465867
KREMEN1	small cell lung cancer	MR Egger	5	-0.00913744	0.104228	0.935665	-0.213425	0.19515	0.990904	0.807813	1.21549
KREMEN1	small cell lung cancer	Weighted median	5	-0.0812205	0.0588584	0.167608	-0.196583	0.0341419	0.92199	0.821533	1.03473
KREMEN1	small cell lung cancer	Simple mode	5	-0.201542	0.144925	0.236697	-0.485595	0.08251	0.817469	0.615331	1.08601
KREMEN1	small cell lung cancer	Weighted mode	5	-0.0864347	0.0657024	0.258662	-0.215211	0.042342	0.917195	0.806371	1.04325
LDHC	small cell lung cancer	Inverse variance weighted	4	-0.110876	0.0522587	0.0338652	-0.213303	-0.0084488	0.89505	0.807911	0.991587	0.044711
LDHC	small cell lung cancer	MR Egger	4	-0.120575	0.0925509	0.32246	-0.301974	0.0608252	0.886411	0.739357	1.06271
LDHC	small cell lung cancer	Weighted median	4	-0.11061	0.0498308	0.0264385	-0.208278	-0.0129415	0.895288	0.811981	0.987142
LDHC	small cell lung cancer	Simple mode	4	-0.0498346	0.090113	0.618788	-0.226456	0.126787	0.951387	0.797354	1.13518
LDHC	small cell lung cancer	Weighted mode	4	-0.109342	0.0508062	0.120465	-0.208922	-0.00976175	0.896424	0.811459	0.990286
LGALS9B	small cell lung cancer	Inverse variance weighted	3	-0.166349	0.066864	0.0128511	-0.297402	-0.0352954	0.846751	0.742745	0.96532	0.0355606
LGALS9B	small cell lung cancer	MR Egger	3	-0.330163	0.141005	0.256959	-0.606533	-0.0537924	0.718807	0.545238	0.947629
LGALS9B	small cell lung cancer	Weighted median	3	-0.185751	0.0674409	0.00588229	-0.317935	-0.0535664	0.830481	0.72765	0.947843
LGALS9B	small cell lung cancer	Simple mode	3	-0.189854	0.0955505	0.185291	-0.377133	-0.00257478	0.82708	0.685825	0.997429
LGALS9B	small cell lung cancer	Weighted mode	3	-0.185575	0.0661707	0.107102	-0.31527	-0.0558808	0.830626	0.729592	0.945652
LILRB3	small cell lung cancer	Inverse variance weighted	3	-0.22807	0.106646	0.0324708	-0.437096	-0.0190434	0.796069	0.645909	0.981137	0.0449254
LILRB3	small cell lung cancer	MR Egger	3	-0.25283	0.198466	0.42368	-0.641824	0.136164	0.7766	0.526331	1.14587
LILRB3	small cell lung cancer	Weighted median	3	-0.244264	0.114211	0.0324586	-0.468117	-0.0204114	0.783281	0.626181	0.979796
LILRB3	small cell lung cancer	Simple mode	3	-0.280783	0.142516	0.187623	-0.560115	-0.00145032	0.755193	0.571143	0.998551
LILRB3	small cell lung cancer	Weighted mode	3	-0.247922	0.121955	0.179098	-0.486953	-0.00889121	0.780421	0.614496	0.991148
LINC02648	small cell lung cancer	Inverse variance weighted	3	-0.146378	0.0741239	0.0482944	-0.29166	-0.00109473	0.863832	0.747022	0.998906	0.0487773
LINC02648	small cell lung cancer	MR Egger	3	-0.135486	0.208981	0.633821	-0.54509	0.274117	0.873291	0.579789	1.31537
LINC02648	small cell lung cancer	Weighted median	3	-0.146315	0.0761361	0.0546359	-0.295542	0.00291141	0.863885	0.744128	1.00292
LINC02648	small cell lung cancer	Simple mode	3	-0.150875	0.0995554	0.268888	-0.346003	0.0442541	0.859956	0.70751	1.04525
LINC02648	small cell lung cancer	Weighted mode	3	-0.141609	0.0814576	0.224264	-0.301266	0.0180478	0.867961	0.739881	1.01821
LOXL3	small cell lung cancer	Inverse variance weighted	4	-0.249896	0.106933	0.019442	-0.459484	-0.0403079	0.778882	0.631609	0.960494	0.0377623
LOXL3	small cell lung cancer	MR Egger	4	-0.228875	0.163259	0.295988	-0.548863	0.0911126	0.795428	0.577606	1.09539
LOXL3	small cell lung cancer	Weighted median	4	-0.249739	0.120887	0.0388381	-0.486677	-0.0128017	0.779004	0.614665	0.98728
LOXL3	small cell lung cancer	Simple mode	4	-0.401265	0.189163	0.124034	-0.772024	-0.0305051	0.669473	0.462077	0.969955
LOXL3	small cell lung cancer	Weighted mode	4	-0.265397	0.15288	0.180969	-0.565041	0.0342473	0.766901	0.568337	1.03484
LPAR2	small cell lung cancer	Inverse variance weighted	9	-0.110745	0.0545276	0.0422558	-0.217619	-0.00387103	0.895167	0.804432	0.996136	0.046643
LPAR2	small cell lung cancer	MR Egger	9	-0.0575169	0.0777773	0.483655	-0.20996	0.0949266	0.944106	0.810616	1.09958
LPAR2	small cell lung cancer	Weighted median	9	-0.101074	0.0620171	0.103149	-0.222627	0.0204796	0.903866	0.800413	1.02069
LPAR2	small cell lung cancer	Simple mode	9	-0.0570014	0.105624	0.604123	-0.264025	0.150023	0.944593	0.767954	1.16186
LPAR2	small cell lung cancer	Weighted mode	9	-0.098478	0.0616965	0.149118	-0.219403	0.0224471	0.906216	0.802998	1.0227
LRPPRC	small cell lung cancer	Inverse variance weighted	3	0.13811	0.0678091	0.0416754	0.00520415	0.271016	1.1481	1.00522	1.3113	0.046769
LRPPRC	small cell lung cancer	MR Egger	3	0.117499	0.249499	0.719804	-0.371518	0.606516	1.12468	0.689687	1.83403
LRPPRC	small cell lung cancer	Weighted median	3	0.137948	0.067102	0.0398016	0.00642851	0.269468	1.14792	1.00645	1.30927
LRPPRC	small cell lung cancer	Simple mode	3	0.140582	0.108863	0.325697	-0.0727909	0.353954	1.15094	0.929795	1.42469
LRPPRC	small cell lung cancer	Weighted mode	3	0.140582	0.0677546	0.173686	0.00778252	0.273381	1.15094	1.00781	1.3144
M6PR	small cell lung cancer	Inverse variance weighted	5	-0.185276	0.0787637	0.0186574	-0.339653	-0.0308995	0.830875	0.712017	0.969573	0.0380686
M6PR	small cell lung cancer	MR Egger	5	-0.267017	0.154394	0.182167	-0.569629	0.0355941	0.76566	0.565735	1.03624
M6PR	small cell lung cancer	Weighted median	5	-0.212885	0.072537	0.00333716	-0.355057	-0.0707122	0.808249	0.701133	0.93173
M6PR	small cell lung cancer	Simple mode	5	-0.0123191	0.212468	0.956545	-0.428756	0.404118	0.987756	0.651319	1.49798
M6PR	small cell lung cancer	Weighted mode	5	-0.237086	0.0755513	0.0349124	-0.385166	-0.089005	0.788924	0.680338	0.914841
MAD2L1BP	small cell lung cancer	Inverse variance weighted	3	-0.118045	0.0505211	0.0194628	-0.217066	-0.0190235	0.888656	0.804877	0.981156	0.0374428
MAD2L1BP	small cell lung cancer	MR Egger	3	-0.0677728	0.108937	0.6457	-0.281288	0.145743	0.934473	0.754811	1.1569
MAD2L1BP	small cell lung cancer	Weighted median	3	-0.107666	0.0513666	0.0360799	-0.208344	-0.00698721	0.897928	0.811927	0.993037
MAD2L1BP	small cell lung cancer	Simple mode	3	-0.143916	0.164333	0.473517	-0.466008	0.178176	0.865961	0.627502	1.19504
MAD2L1BP	small cell lung cancer	Weighted mode	3	-0.104863	0.0516364	0.179377	-0.20607	-0.00365551	0.900448	0.813776	0.996351
MAPK3	small cell lung cancer	Inverse variance weighted	5	0.119943	0.0514562	0.0197543	0.0190893	0.220798	1.12743	1.01927	1.24707	0.037645
MAPK3	small cell lung cancer	MR Egger	5	0.0607845	0.0838922	0.521121	-0.103644	0.225213	1.06267	0.901546	1.25259
MAPK3	small cell lung cancer	Weighted median	5	0.110359	0.0522631	0.0347208	0.00792308	0.212794	1.11668	1.00795	1.23713
MAPK3	small cell lung cancer	Simple mode	5	0.162862	0.154271	0.350653	-0.139509	0.465232	1.17687	0.869786	1.59238
MAPK3	small cell lung cancer	Weighted mode	5	0.106846	0.0511775	0.105098	0.00653797	0.207154	1.11276	1.00656	1.23017
MARCHF1	small cell lung cancer	Inverse variance weighted	3	0.176426	0.0817677	0.0309552	0.0161612	0.336691	1.19295	1.01629	1.40031	0.043727
MARCHF1	small cell lung cancer	MR Egger	3	0.204447	0.148163	0.399232	-0.0859523	0.494847	1.22685	0.917638	1.64025
MARCHF1	small cell lung cancer	Weighted median	3	0.182229	0.0815557	0.0254563	0.0223794	0.342078	1.19989	1.02263	1.40787
MARCHF1	small cell lung cancer	Simple mode	3	0.183081	0.147201	0.3396	-0.105433	0.471595	1.20091	0.899934	1.60255
MARCHF1	small cell lung cancer	Weighted mode	3	0.182058	0.0830095	0.15957	0.0193592	0.344756	1.19968	1.01955	1.41165
MBTPS1	small cell lung cancer	Inverse variance weighted	3	0.145108	0.0550152	0.0083495	0.0372783	0.252938	1.15616	1.03798	1.2878	0.0318226
MBTPS1	small cell lung cancer	MR Egger	3	0.242493	0.107297	0.265203	0.0321901	0.452796	1.27442	1.03271	1.5727
MBTPS1	small cell lung cancer	Weighted median	3	0.153552	0.0557741	0.00590338	0.0442345	0.262869	1.16597	1.04523	1.30066
MBTPS1	small cell lung cancer	Simple mode	3	0.152644	0.0612416	0.130248	0.0326107	0.272678	1.16491	1.03315	1.31348
MBTPS1	small cell lung cancer	Weighted mode	3	0.154607	0.0574806	0.114888	0.0419451	0.267269	1.1672	1.04284	1.30639
METTL4	small cell lung cancer	Inverse variance weighted	3	-0.173545	0.085764	0.0430192	-0.341643	-0.00544801	0.840679	0.710602	0.994567	0.04647
METTL4	small cell lung cancer	MR Egger	3	-0.0909143	0.232612	0.762804	-0.546833	0.365004	0.913096	0.57878	1.44052
METTL4	small cell lung cancer	Weighted median	3	-0.14712	0.0953772	0.12295	-0.334059	0.0398191	0.86319	0.716011	1.04062
METTL4	small cell lung cancer	Simple mode	3	-0.110014	0.144621	0.526283	-0.39347	0.173443	0.895822	0.674711	1.18939
METTL4	small cell lung cancer	Weighted mode	3	-0.123889	0.0950334	0.322224	-0.310154	0.0623767	0.883478	0.733334	1.06436
MRPL38	small cell lung cancer	Inverse variance weighted	4	0.322739	0.153443	0.0354383	0.0219906	0.623488	1.38091	1.02223	1.86542	0.0444629
MRPL38	small cell lung cancer	MR Egger	4	0.0387732	0.40388	0.932272	-0.752831	0.830377	1.03953	0.471031	2.29418
MRPL38	small cell lung cancer	Weighted median	4	0.314232	0.171256	0.0665259	-0.0214304	0.649895	1.36921	0.978798	1.91534
MRPL38	small cell lung cancer	Simple mode	4	0.495962	0.269467	0.162952	-0.0321927	1.02412	1.64208	0.96832	2.78463
MRPL38	small cell lung cancer	Weighted mode	4	0.192789	0.191865	0.389014	-0.183265	0.568844	1.21263	0.832547	1.76622
MSX2P1	small cell lung cancer	Inverse variance weighted	3	-0.157077	0.0656396	0.0167104	-0.28573	-0.0284231	0.854638	0.751465	0.971977	0.0375056
MSX2P1	small cell lung cancer	MR Egger	3	-0.52047	0.300729	0.333549	-1.1099	0.0689578	0.594241	0.329592	1.07139
MSX2P1	small cell lung cancer	Weighted median	3	-0.171537	0.0658017	0.00913708	-0.300509	-0.042566	0.842369	0.740442	0.958327
MSX2P1	small cell lung cancer	Simple mode	3	-0.169182	0.107328	0.255659	-0.379545	0.0411811	0.844355	0.684172	1.04204
MSX2P1	small cell lung cancer	Weighted mode	3	-0.171453	0.072364	0.14133	-0.313287	-0.0296196	0.84244	0.73104	0.970815
MUC1	small cell lung cancer	Inverse variance weighted	4	-0.289693	0.102544	0.00472715	-0.490678	-0.0887067	0.748494	0.612211	0.915114	0.0434038
MUC1	small cell lung cancer	MR Egger	4	-0.275088	0.174069	0.254811	-0.616263	0.0660867	0.759505	0.539958	1.06832
MUC1	small cell lung cancer	Weighted median	4	-0.360875	0.116023	0.0018685	-0.58828	-0.13347	0.697066	0.555282	0.875054
MUC1	small cell lung cancer	Simple mode	4	-0.45832	0.215529	0.123421	-0.880756	-0.0358838	0.632345	0.414469	0.964752
MUC1	small cell lung cancer	Weighted mode	4	-0.141434	0.130131	0.356621	-0.39649	0.113622	0.868113	0.672677	1.12033
MYBL1	small cell lung cancer	Inverse variance weighted	3	-0.364628	0.171443	0.0334353	-0.700657	-0.0285997	0.694455	0.496259	0.971805	0.0450262
MYBL1	small cell lung cancer	MR Egger	3	-0.120557	0.63731	0.88098	-1.36968	1.12857	0.886426	0.254187	3.09123
MYBL1	small cell lung cancer	Weighted median	3	-0.353627	0.177479	0.0463161	-0.701486	-0.00576822	0.702137	0.495848	0.994248
MYBL1	small cell lung cancer	Simple mode	3	-0.716556	0.327927	0.160486	-1.35929	-0.0738191	0.488432	0.256842	0.92884
MYBL1	small cell lung cancer	Weighted mode	3	-0.211725	0.172494	0.344526	-0.549814	0.126363	0.809187	0.577057	1.13469
MYLK	small cell lung cancer	Inverse variance weighted	11	0.290825	0.109901	0.00813901	0.0754193	0.506231	1.33753	1.07834	1.65903	0.0328816
MYLK	small cell lung cancer	MR Egger	11	0.00602226	0.30958	0.984904	-0.600755	0.6128	1.00604	0.548397	1.84559
MYLK	small cell lung cancer	Weighted median	11	0.185641	0.132173	0.16016	-0.0734175	0.4447	1.20399	0.929213	1.56002
MYLK	small cell lung cancer	Simple mode	11	0.396643	0.222535	0.10502	-0.0395266	0.832812	1.48682	0.961244	2.29978
MYLK	small cell lung cancer	Weighted mode	11	0.10742	0.19142	0.587034	-0.267764	0.482604	1.1134	0.765088	1.62029
NDUFA2	small cell lung cancer	Inverse variance weighted	3	-0.141867	0.0626784	0.0236105	-0.264717	-0.0190172	0.867737	0.767423	0.981163	0.0400784
NDUFA2	small cell lung cancer	MR Egger	3	-0.0815398	0.175241	0.722749	-0.425013	0.261933	0.921696	0.653762	1.29944
NDUFA2	small cell lung cancer	Weighted median	3	-0.143449	0.0657737	0.0291875	-0.272365	-0.0145324	0.866365	0.761576	0.985573
NDUFA2	small cell lung cancer	Simple mode	3	-0.187866	0.0856856	0.15965	-0.35581	-0.0199222	0.828726	0.700606	0.980275
NDUFA2	small cell lung cancer	Weighted mode	3	-0.116408	0.0665439	0.222339	-0.246834	0.0140183	0.890112	0.781271	1.01412
NHERF1	small cell lung cancer	Inverse variance weighted	4	-0.198887	0.0801249	0.013057	-0.355932	-0.0418421	0.819643	0.70052	0.959021	0.0351668
NHERF1	small cell lung cancer	MR Egger	4	-0.0168012	0.214125	0.944602	-0.436486	0.402884	0.983339	0.646303	1.49613
NHERF1	small cell lung cancer	Weighted median	4	-0.177446	0.0863968	0.03999	-0.346784	-0.00810856	0.837406	0.706958	0.991924
NHERF1	small cell lung cancer	Simple mode	4	-0.555872	0.173037	0.0488652	-0.895025	-0.216719	0.573572	0.408598	0.805156
NHERF1	small cell lung cancer	Weighted mode	4	-0.164912	0.0908956	0.167271	-0.343067	0.0132438	0.847969	0.709591	1.01333
NLRC4	small cell lung cancer	Inverse variance weighted	5	-0.196554	0.0737602	0.00770406	-0.341124	-0.0519841	0.821557	0.710971	0.949344	0.0345827
NLRC4	small cell lung cancer	MR Egger	5	-0.0965315	0.136961	0.53172	-0.364976	0.171913	0.907981	0.694214	1.18757
NLRC4	small cell lung cancer	Weighted median	5	-0.191668	0.0792371	0.0155668	-0.346973	-0.0363633	0.825581	0.706825	0.96429
NLRC4	small cell lung cancer	Simple mode	5	-0.28376	0.12342	0.0830179	-0.525664	-0.0418563	0.752947	0.591163	0.959008
NLRC4	small cell lung cancer	Weighted mode	5	-0.193228	0.0833655	0.0813285	-0.356625	-0.0298322	0.824294	0.700035	0.970608
NOD2	small cell lung cancer	Inverse variance weighted	5	-0.118631	0.0540507	0.0281769	-0.224571	-0.0126919	0.888135	0.798859	0.987388	0.0427951
NOD2	small cell lung cancer	MR Egger	5	-0.0749602	0.117412	0.568588	-0.305088	0.155167	0.92778	0.737059	1.16785
NOD2	small cell lung cancer	Weighted median	5	-0.11881	0.0528709	0.0246292	-0.222437	-0.0151829	0.887977	0.800566	0.984932
NOD2	small cell lung cancer	Simple mode	5	-0.0757366	0.0973409	0.479991	-0.266525	0.115052	0.92706	0.766037	1.12193
NOD2	small cell lung cancer	Weighted mode	5	-0.125819	0.0562295	0.0888583	-0.236029	-0.0156093	0.881774	0.789758	0.984512
NOP53	small cell lung cancer	Inverse variance weighted	3	-0.215218	0.080916	0.00781931	-0.373814	-0.0566229	0.806365	0.688105	0.94495	0.034337
NOP53	small cell lung cancer	MR Egger	3	-0.174833	0.132612	0.413116	-0.434753	0.085086	0.839597	0.647425	1.08881
NOP53	small cell lung cancer	Weighted median	3	-0.205326	0.0831958	0.0135875	-0.36839	-0.0422623	0.814382	0.691847	0.958618
NOP53	small cell lung cancer	Simple mode	3	-0.173624	0.14088	0.343011	-0.449749	0.102502	0.840613	0.637788	1.10794
NOP53	small cell lung cancer	Weighted mode	3	-0.201864	0.0759009	0.117066	-0.350629	-0.0530978	0.817206	0.704245	0.948287
NPC2	small cell lung cancer	Inverse variance weighted	3	-0.636426	0.254375	0.0123524	-1.135	-0.13785	0.52918	0.321422	0.871229	0.0346552
NPC2	small cell lung cancer	MR Egger	3	-3.07259	1.75974	0.331119	-6.52169	0.376505	0.0463009	0.00147117	1.45718
NPC2	small cell lung cancer	Weighted median	3	-0.508479	0.307065	0.0977353	-1.11033	0.0933681	0.60141	0.329452	1.09787
NPC2	small cell lung cancer	Simple mode	3	-0.32126	0.409523	0.514925	-1.12393	0.481405	0.725235	0.325001	1.61835
NPC2	small cell lung cancer	Weighted mode	3	-0.328776	0.429649	0.524107	-1.17089	0.513336	0.719804	0.310091	1.67086
NUDT2	small cell lung cancer	Inverse variance weighted	8	0.0734361	0.0355956	0.0391062	0.00366876	0.143204	1.0762	1.00368	1.15396	0.0451397
NUDT2	small cell lung cancer	MR Egger	8	0.166178	0.0902132	0.115049	-0.0106396	0.342996	1.18078	0.989417	1.40916
NUDT2	small cell lung cancer	Weighted median	8	0.0960047	0.0443028	0.030234	0.00917117	0.182838	1.10076	1.00921	1.20062
NUDT2	small cell lung cancer	Simple mode	8	0.05681	0.0574909	0.355994	-0.0558721	0.169492	1.05845	0.94566	1.1847
NUDT2	small cell lung cancer	Weighted mode	8	0.0903677	0.0521068	0.126459	-0.0117616	0.192497	1.09458	0.988307	1.21227
OTX1	small cell lung cancer	Inverse variance weighted	6	0.146869	0.0635552	0.020839	0.0223008	0.271437	1.1582	1.02255	1.31185	0.0375846
OTX1	small cell lung cancer	MR Egger	6	0.244886	0.0807182	0.0386347	0.0866786	0.403094	1.27748	1.09055	1.49645
OTX1	small cell lung cancer	Weighted median	6	0.171873	0.064575	0.0077769	0.0453061	0.29844	1.18753	1.04635	1.34775
OTX1	small cell lung cancer	Simple mode	6	0.199517	0.176088	0.308582	-0.145616	0.544649	1.22081	0.86449	1.724
OTX1	small cell lung cancer	Weighted mode	6	0.175209	0.0625958	0.0380361	0.0525213	0.297897	1.1915	1.05392	1.34702
P2RY13	small cell lung cancer	Inverse variance weighted	7	0.139736	0.0681239	0.0402469	0.00621332	0.273259	1.14997	1.00623	1.31424	0.0459315
P2RY13	small cell lung cancer	MR Egger	7	0.0737466	0.108623	0.527335	-0.139154	0.286648	1.07653	0.870094	1.33195
P2RY13	small cell lung cancer	Weighted median	7	0.079696	0.0721155	0.269109	-0.0616503	0.221042	1.08296	0.940212	1.24738
P2RY13	small cell lung cancer	Simple mode	7	0.344062	0.181153	0.106274	-0.0109978	0.699122	1.41067	0.989062	2.01199
P2RY13	small cell lung cancer	Weighted mode	7	0.0953507	0.0730272	0.239485	-0.0477827	0.238484	1.10004	0.953341	1.26932
PEX19	small cell lung cancer	Inverse variance weighted	3	-0.209774	0.0962438	0.0292866	-0.398412	-0.0211359	0.810768	0.671386	0.979086	0.0428687
PEX19	small cell lung cancer	MR Egger	3	-0.182048	0.346207	0.69181	-0.860613	0.496517	0.833561	0.422903	1.64299
PEX19	small cell lung cancer	Weighted median	3	-0.207845	0.0984489	0.0347555	-0.400805	-0.0148851	0.812333	0.669781	0.985225
PEX19	small cell lung cancer	Simple mode	3	-0.208467	0.129683	0.249195	-0.462646	0.0457119	0.811828	0.629616	1.04677
PEX19	small cell lung cancer	Weighted mode	3	-0.207404	0.099997	0.173783	-0.403398	-0.0114095	0.812692	0.668046	0.988655
PHF19	small cell lung cancer	Inverse variance weighted	4	-0.188115	0.0793955	0.0178199	-0.34373	-0.0324998	0.828519	0.70912	0.968023	0.0374959
PHF19	small cell lung cancer	MR Egger	4	-0.17586	0.168254	0.405638	-0.505638	0.153917	0.838735	0.603121	1.16639
PHF19	small cell lung cancer	Weighted median	4	-0.195112	0.0846459	0.0211647	-0.361017	-0.0292056	0.822743	0.696967	0.971217
PHF19	small cell lung cancer	Simple mode	4	-0.22435	0.143194	0.215157	-0.505011	0.05631	0.799035	0.603499	1.05793
PHF19	small cell lung cancer	Weighted mode	4	-0.196113	0.0892793	0.115536	-0.371101	-0.0211258	0.821919	0.689974	0.979096
PHF24	small cell lung cancer	Inverse variance weighted	3	-0.359315	0.182261	0.0486747	-0.716546	-0.00208334	0.698155	0.488436	0.997919	0.0486747
PHF24	small cell lung cancer	MR Egger	3	-0.768461	0.388427	0.297942	-1.52978	-0.00714442	0.463726	0.216584	0.992881
PHF24	small cell lung cancer	Weighted median	3	-0.337553	0.208937	0.106187	-0.74707	0.0719638	0.713514	0.473753	1.07462
PHF24	small cell lung cancer	Simple mode	3	-0.141556	0.28701	0.670701	-0.704096	0.420985	0.868007	0.494555	1.52346
PHF24	small cell lung cancer	Weighted mode	3	-0.196313	0.291457	0.570003	-0.76757	0.374943	0.821755	0.46414	1.45491
PILRA	small cell lung cancer	Inverse variance weighted	4	-0.40236	0.158037	0.0108969	-0.712113	-0.0926077	0.66874	0.490606	0.911551	0.0343934
PILRA	small cell lung cancer	MR Egger	4	-0.44936	0.363104	0.34146	-1.16104	0.262323	0.638036	0.313159	1.29995
PILRA	small cell lung cancer	Weighted median	4	-0.406953	0.192689	0.0346888	-0.784623	-0.0292835	0.665675	0.456291	0.971141
PILRA	small cell lung cancer	Simple mode	4	-0.385778	0.242437	0.209787	-0.860956	0.0893992	0.679921	0.422758	1.09352
PILRA	small cell lung cancer	Weighted mode	4	-0.446379	0.212742	0.12678	-0.863352	-0.0294051	0.639941	0.421746	0.971023
PLLP	small cell lung cancer	Inverse variance weighted	3	-0.500606	0.187507	0.00758979	-0.868121	-0.133092	0.606163	0.41974	0.875385	0.0356543
PLLP	small cell lung cancer	MR Egger	3	-0.305971	0.516432	0.659494	-1.31818	0.706235	0.736408	0.267622	2.02635
PLLP	small cell lung cancer	Weighted median	3	-0.504066	0.205787	0.0143074	-0.907409	-0.100723	0.60407	0.403569	0.904183
PLLP	small cell lung cancer	Simple mode	3	-0.556722	0.267668	0.173052	-1.08135	-0.032092	0.573085	0.339137	0.968417
PLLP	small cell lung cancer	Weighted mode	3	-0.519729	0.246633	0.169654	-1.00313	-0.0363273	0.594682	0.36673	0.964325
PLPPR2	small cell lung cancer	Inverse variance weighted	3	0.210035	0.0767652	0.00621777	0.0595752	0.360495	1.23372	1.06139	1.43404	0.0380603
PLPPR2	small cell lung cancer	MR Egger	3	0.104366	0.122831	0.551628	-0.136384	0.345115	1.11001	0.872508	1.41215
PLPPR2	small cell lung cancer	Weighted median	3	0.198789	0.0766877	0.00953663	0.0484814	0.349097	1.21992	1.04968	1.41779
PLPPR2	small cell lung cancer	Simple mode	3	0.259309	0.195639	0.316162	-0.124142	0.642761	1.29603	0.883254	1.90173
PLPPR2	small cell lung cancer	Weighted mode	3	0.194277	0.0797588	0.135192	0.0379496	0.350604	1.21443	1.03868	1.41993
PNMA1	small cell lung cancer	Inverse variance weighted	3	0.277162	0.116298	0.0171621	0.0492191	0.505106	1.31938	1.05045	1.65716	0.037682
PNMA1	small cell lung cancer	MR Egger	3	0.286017	0.267373	0.47856	-0.238034	0.810068	1.33112	0.788176	2.24806
PNMA1	small cell lung cancer	Weighted median	3	0.278719	0.120451	0.0206702	0.0426343	0.514804	1.32144	1.04356	1.67331
PNMA1	small cell lung cancer	Simple mode	3	0.27615	0.162313	0.230986	-0.0419843	0.594284	1.31805	0.958885	1.81173
PNMA1	small cell lung cancer	Weighted mode	3	0.273631	0.136883	0.183638	0.00533996	0.541921	1.31473	1.00535	1.71931
PPCDC	small cell lung cancer	Inverse variance weighted	3	0.444909	0.202563	0.0280636	0.0478853	0.841933	1.56035	1.04905	2.32085	0.0436064
PPCDC	small cell lung cancer	MR Egger	3	0.670187	1.00547	0.625721	-1.30053	2.64091	1.9546	0.272386	14.0259
PPCDC	small cell lung cancer	Weighted median	3	0.437928	0.226572	0.0532555	-0.00615297	0.882009	1.54949	0.993866	2.41575
PPCDC	small cell lung cancer	Simple mode	3	0.527165	0.273833	0.194085	-0.00954839	1.06388	1.69412	0.990497	2.89759
PPCDC	small cell lung cancer	Weighted mode	3	0.395303	0.249522	0.253995	-0.0937606	0.884367	1.48483	0.910501	2.42145
PPM1F	small cell lung cancer	Inverse variance weighted	5	0.146122	0.0728759	0.0449541	0.00328552	0.288959	1.15734	1.00329	1.33504	0.0472954
PPM1F	small cell lung cancer	MR Egger	5	0.233637	0.144855	0.205163	-0.0502778	0.517553	1.26319	0.950965	1.67792
PPM1F	small cell lung cancer	Weighted median	5	0.179397	0.0619879	0.00380299	0.0579003	0.300893	1.1965	1.05961	1.35106
PPM1F	small cell lung cancer	Simple mode	5	0.123473	0.12792	0.389087	-0.127251	0.374197	1.13142	0.880513	1.45382
PPM1F	small cell lung cancer	Weighted mode	5	0.190604	0.0632356	0.0393876	0.0666623	0.314546	1.20998	1.06893	1.36964
PSAT1	small cell lung cancer	Inverse variance weighted	5	0.144995	0.0533114	0.00653274	0.0405044	0.249485	1.15603	1.04134	1.28336	0.0366559
PSAT1	small cell lung cancer	MR Egger	5	0.108915	0.0930777	0.326441	-0.073517	0.291348	1.11507	0.92912	1.33823
PSAT1	small cell lung cancer	Weighted median	5	0.1737	0.0640087	0.00665392	0.0482425	0.299157	1.1897	1.04943	1.34872
PSAT1	small cell lung cancer	Simple mode	5	0.16241	0.0901674	0.146034	-0.0143183	0.339138	1.17634	0.985784	1.40374
PSAT1	small cell lung cancer	Weighted mode	5	0.179296	0.074101	0.0727936	0.0340577	0.324534	1.19637	1.03464	1.38339
PSMB10	small cell lung cancer	Inverse variance weighted	4	-0.332953	0.137534	0.0154829	-0.602518	-0.0633868	0.716804	0.547431	0.93858	0.0372326
PSMB10	small cell lung cancer	MR Egger	4	-0.00260527	0.25312	0.992722	-0.49872	0.493509	0.997398	0.607308	1.63805
PSMB10	small cell lung cancer	Weighted median	4	-0.350291	0.166887	0.0358191	-0.677388	-0.0231931	0.704483	0.507942	0.977074
PSMB10	small cell lung cancer	Simple mode	4	-0.481235	0.296547	0.203089	-1.06247	0.0999959	0.618019	0.345602	1.10517
PSMB10	small cell lung cancer	Weighted mode	4	-0.202287	0.183566	0.350943	-0.562076	0.157503	0.816861	0.570024	1.17058
PSME4	small cell lung cancer	Inverse variance weighted	3	-0.237338	0.0889451	0.00762219	-0.41167	-0.0630054	0.788725	0.662543	0.938938	0.0349928
PSME4	small cell lung cancer	MR Egger	3	-0.232947	0.175604	0.411226	-0.577132	0.111237	0.792195	0.561507	1.11766
PSME4	small cell lung cancer	Weighted median	3	-0.222132	0.0922394	0.0160311	-0.402921	-0.0413424	0.80081	0.668365	0.959501
PSME4	small cell lung cancer	Simple mode	3	-0.134931	0.167751	0.505607	-0.463723	0.19386	0.873776	0.628938	1.21393
PSME4	small cell lung cancer	Weighted mode	3	-0.210099	0.0907496	0.146619	-0.387968	-0.03223	0.810504	0.678434	0.968284
PSRC1	small cell lung cancer	Inverse variance weighted	3	0.122745	0.0568325	0.0307912	0.0113529	0.234136	1.1306	1.01142	1.26382	0.0438015
PSRC1	small cell lung cancer	MR Egger	3	0.0983262	0.0872368	0.462	-0.0726579	0.26931	1.10332	0.929919	1.30906
PSRC1	small cell lung cancer	Weighted median	3	0.120415	0.0572531	0.0354484	0.00819855	0.232631	1.12796	1.00823	1.26192
PSRC1	small cell lung cancer	Simple mode	3	0.106812	0.0919321	0.365202	-0.0733751	0.286999	1.11272	0.929252	1.33242
PSRC1	small cell lung cancer	Weighted mode	3	0.120985	0.0573378	0.169318	0.00860332	0.233368	1.12861	1.00864	1.26285
PTPN7	small cell lung cancer	Inverse variance weighted	3	0.128529	0.0634353	0.0427494	0.00419626	0.252863	1.13715	1.00421	1.28771	0.0464268
PTPN7	small cell lung cancer	MR Egger	3	0.117425	0.111766	0.484284	-0.101636	0.336485	1.1246	0.903359	1.40002
PTPN7	small cell lung cancer	Weighted median	3	0.139929	0.0673474	0.0377352	0.00792808	0.27193	1.15019	1.00796	1.31249
PTPN7	small cell lung cancer	Simple mode	3	0.155954	0.106832	0.281768	-0.0534376	0.365345	1.16877	0.947965	1.44101
PTPN7	small cell lung cancer	Weighted mode	3	0.140262	0.069135	0.179639	0.00475722	0.275767	1.15058	1.00477	1.31754
RAB36	small cell lung cancer	Inverse variance weighted	3	-0.307864	0.148968	0.0387681	-0.599841	-0.0158859	0.735016	0.548899	0.98424	0.0452668
RAB36	small cell lung cancer	MR Egger	3	-0.438875	0.801997	0.681237	-2.01079	1.13304	0.644761	0.133883	3.10508
RAB36	small cell lung cancer	Weighted median	3	-0.351458	0.156644	0.0248535	-0.65848	-0.0444356	0.703662	0.517638	0.956537
RAB36	small cell lung cancer	Simple mode	3	-0.389592	0.207155	0.200756	-0.795616	0.0164318	0.677333	0.451303	1.01657
RAB36	small cell lung cancer	Weighted mode	3	-0.365231	0.187567	0.190881	-0.732862	0.00239924	0.694036	0.480532	1.0024
RAB37	small cell lung cancer	Inverse variance weighted	5	-0.241946	0.109783	0.0275349	-0.457122	-0.0267707	0.785098	0.633103	0.973584	0.0437956
RAB37	small cell lung cancer	MR Egger	5	-0.392769	0.22593	0.180518	-0.835591	0.0500539	0.675185	0.433618	1.05133
RAB37	small cell lung cancer	Weighted median	5	-0.22278	0.131765	0.0908872	-0.481039	0.0354795	0.800291	0.618141	1.03612
RAB37	small cell lung cancer	Simple mode	5	-0.0891222	0.188526	0.661044	-0.458633	0.280388	0.914734	0.632147	1.32364
RAB37	small cell lung cancer	Weighted mode	5	-0.210234	0.165382	0.27255	-0.534383	0.113915	0.810395	0.586031	1.12066
RAP1GAP2	small cell lung cancer	Inverse variance weighted	4	0.265041	0.128544	0.03922	0.0130949	0.516987	1.30348	1.01318	1.67697	0.0450138
RAP1GAP2	small cell lung cancer	MR Egger	4	0.546393	0.402042	0.307097	-0.241609	1.33439	1.72701	0.785363	3.7977
RAP1GAP2	small cell lung cancer	Weighted median	4	0.243636	0.148249	0.100295	-0.0469322	0.534203	1.27588	0.954152	1.70609
RAP1GAP2	small cell lung cancer	Simple mode	4	0.20421	0.206216	0.395045	-0.199974	0.608393	1.22656	0.818752	1.83748
RAP1GAP2	small cell lung cancer	Weighted mode	4	0.240933	0.164731	0.239758	-0.0819386	0.563805	1.27244	0.921329	1.75735
RGL1	small cell lung cancer	Inverse variance weighted	6	-0.221483	0.0944812	0.019068	-0.406666	-0.0362995	0.80133	0.665867	0.964351	0.0377622
RGL1	small cell lung cancer	MR Egger	6	-0.207009	0.198451	0.355784	-0.595973	0.181955	0.813012	0.551026	1.19956
RGL1	small cell lung cancer	Weighted median	6	-0.228855	0.0735613	0.0018641	-0.373035	-0.0846743	0.795444	0.688641	0.918811
RGL1	small cell lung cancer	Simple mode	6	-0.228724	0.129319	0.137181	-0.482188	0.0247413	0.795548	0.617431	1.02505
RGL1	small cell lung cancer	Weighted mode	6	-0.228724	0.0799679	0.0353986	-0.385461	-0.0719864	0.795548	0.680137	0.930544
RGL4	small cell lung cancer	Inverse variance weighted	8	-0.14069	0.0704666	0.0458741	-0.278805	-0.00257556	0.868759	0.756688	0.997428	0.0472784
RGL4	small cell lung cancer	MR Egger	8	-0.137304	0.125162	0.314702	-0.382622	0.108014	0.871705	0.682071	1.11406
RGL4	small cell lung cancer	Weighted median	8	-0.155251	0.0909068	0.0876717	-0.333429	0.0229258	0.8562	0.716463	1.02319
RGL4	small cell lung cancer	Simple mode	8	-0.18372	0.133378	0.210806	-0.445142	0.0777018	0.832169	0.640733	1.0808
RGL4	small cell lung cancer	Weighted mode	8	-0.147468	0.10293	0.195051	-0.349211	0.054275	0.86289	0.705244	1.05577
RHNO1	small cell lung cancer	Inverse variance weighted	4	-0.152535	0.0648728	0.0187082	-0.279686	-0.0253844	0.858529	0.756021	0.974935	0.0377905
RHNO1	small cell lung cancer	MR Egger	4	-0.280126	0.137496	0.178516	-0.549619	-0.0106333	0.755689	0.57717	0.989423
RHNO1	small cell lung cancer	Weighted median	4	-0.163963	0.0668327	0.0141538	-0.294955	-0.0329711	0.848773	0.744565	0.967567
RHNO1	small cell lung cancer	Simple mode	4	-0.0681288	0.194023	0.748697	-0.448413	0.312155	0.93414	0.638641	1.36637
RHNO1	small cell lung cancer	Weighted mode	4	-0.170309	0.0654581	0.0802509	-0.298607	-0.042011	0.843404	0.741851	0.958859
RNF141	small cell lung cancer	Inverse variance weighted	6	0.180674	0.0778644	0.0203209	0.02806	0.333289	1.19802	1.02846	1.39555	0.0383628
RNF141	small cell lung cancer	MR Egger	6	0.167724	0.129719	0.265643	-0.0865256	0.421973	1.18261	0.917112	1.52497
RNF141	small cell lung cancer	Weighted median	6	0.167726	0.0872614	0.0545926	-0.0033068	0.338758	1.18261	0.996699	1.4032
RNF141	small cell lung cancer	Simple mode	6	0.123231	0.142901	0.427906	-0.156854	0.403317	1.13115	0.854829	1.49678
RNF141	small cell lung cancer	Weighted mode	6	0.153034	0.0888949	0.145777	-0.0212	0.327268	1.16536	0.979023	1.38717
RPA1	small cell lung cancer	Inverse variance weighted	6	-0.206541	0.103389	0.0457477	-0.409183	-0.00389918	0.813393	0.664193	0.996108	0.0473899
RPA1	small cell lung cancer	MR Egger	6	-0.295995	0.152171	0.123644	-0.59425	0.00226043	0.743791	0.551976	1.00226
RPA1	small cell lung cancer	Weighted median	6	-0.220084	0.0666504	0.000959769	-0.350719	-0.089449	0.802451	0.704182	0.914435
RPA1	small cell lung cancer	Simple mode	6	-0.436736	0.165223	0.0457936	-0.760574	-0.112898	0.646142	0.467398	0.893241
RPA1	small cell lung cancer	Weighted mode	6	-0.221124	0.0738125	0.0302465	-0.365797	-0.0764516	0.801617	0.693644	0.926398
RPL23AP7	small cell lung cancer	Inverse variance weighted	5	0.235885	0.0882017	0.00748685	0.0630092	0.40876	1.26603	1.06504	1.50495	0.0360082
RPL23AP7	small cell lung cancer	MR Egger	5	0.54562	0.648965	0.462213	-0.726351	1.81759	1.72568	0.483671	6.15702
RPL23AP7	small cell lung cancer	Weighted median	5	0.216216	0.089658	0.0158842	0.0404865	0.391946	1.24137	1.04132	1.47986
RPL23AP7	small cell lung cancer	Simple mode	5	0.363464	0.207463	0.154664	-0.0431633	0.770091	1.4383	0.957755	2.15996
RPL23AP7	small cell lung cancer	Weighted mode	5	0.211981	0.0965786	0.0931807	0.0226868	0.401275	1.23612	1.02295	1.49373
RPS26	small cell lung cancer	Inverse variance weighted	3	-0.14444	0.071029	0.0419977	-0.283657	-0.00522365	0.865506	0.753025	0.99479	0.0468704
RPS26	small cell lung cancer	MR Egger	3	-0.319693	0.48842	0.631038	-1.27699	0.63761	0.726372	0.278874	1.89195
RPS26	small cell lung cancer	Weighted median	3	-0.147984	0.0700729	0.0346987	-0.285327	-0.0106411	0.862445	0.751769	0.989415
RPS26	small cell lung cancer	Simple mode	3	-0.239772	0.175592	0.305389	-0.583932	0.104387	0.786807	0.557701	1.11003
RPS26	small cell lung cancer	Weighted mode	3	-0.151223	0.069396	0.161166	-0.287239	-0.0152065	0.859656	0.750332	0.984909
RPS3AP18	small cell lung cancer	Inverse variance weighted	3	-0.353788	0.179197	0.0483483	-0.705014	-0.00256146	0.702024	0.494102	0.997442	0.0485888
RPS3AP18	small cell lung cancer	MR Egger	3	-0.743219	0.531886	0.395439	-1.78572	0.299278	0.475581	0.167677	1.34889
RPS3AP18	small cell lung cancer	Weighted median	3	-0.333662	0.202806	0.0999231	-0.731161	0.063838	0.716296	0.48135	1.06592
RPS3AP18	small cell lung cancer	Simple mode	3	-0.544842	0.310569	0.221462	-1.15356	0.0638725	0.579933	0.315513	1.06596
RPS3AP18	small cell lung cancer	Weighted mode	3	-0.2456	0.21589	0.37321	-0.668745	0.177545	0.782235	0.512351	1.19428
RYBP	small cell lung cancer	Inverse variance weighted	4	-0.252401	0.118516	0.0331983	-0.484693	-0.0201095	0.776933	0.615886	0.980091	0.0453112
RYBP	small cell lung cancer	MR Egger	4	-0.429372	0.319592	0.311251	-1.05577	0.197029	0.650918	0.347923	1.21778
RYBP	small cell lung cancer	Weighted median	4	-0.266962	0.123398	0.0305089	-0.508823	-0.0251017	0.765702	0.601203	0.975211
RYBP	small cell lung cancer	Simple mode	4	-0.270236	0.210467	0.289329	-0.682752	0.142281	0.7632	0.505225	1.1529
RYBP	small cell lung cancer	Weighted mode	4	-0.268091	0.127483	0.126211	-0.517958	-0.0182233	0.764839	0.595736	0.981942
S1PR3	small cell lung cancer	Inverse variance weighted	6	-0.266763	0.0749124	0.000369444	-0.413591	-0.119935	0.765854	0.661271	0.886978	0.0248759
S1PR3	small cell lung cancer	MR Egger	6	-0.50261	0.162626	0.0365537	-0.821358	-0.183862	0.60495	0.439834	0.832051
S1PR3	small cell lung cancer	Weighted median	6	-0.331024	0.0928066	0.000361345	-0.512925	-0.149123	0.718188	0.598742	0.861463
S1PR3	small cell lung cancer	Simple mode	6	-0.331318	0.178157	0.122018	-0.680505	0.0178691	0.717977	0.506361	1.01803
S1PR3	small cell lung cancer	Weighted mode	6	-0.345718	0.0996123	0.0178372	-0.540958	-0.150478	0.707712	0.58219	0.860297
SELENBP1	small cell lung cancer	Inverse variance weighted	9	0.350106	0.13238	0.00817605	0.090642	0.60957	1.41922	1.09488	1.83964	0.0323836
SELENBP1	small cell lung cancer	MR Egger	9	0.582489	0.433445	0.220918	-0.267063	1.43204	1.79049	0.765625	4.18724
SELENBP1	small cell lung cancer	Weighted median	9	0.462956	0.172753	0.00736507	0.12436	0.801552	1.58876	1.13242	2.229
SELENBP1	small cell lung cancer	Simple mode	9	0.432345	0.276499	0.15653	-0.109593	0.974282	1.54087	0.896199	2.64926
SELENBP1	small cell lung cancer	Weighted mode	9	0.477315	0.222927	0.064663	0.0403778	0.914253	1.61174	1.0412	2.49491
SH3TC1	small cell lung cancer	Inverse variance weighted	3	-0.205829	0.086322	0.0171056	-0.37502	-0.0366377	0.813972	0.687276	0.964025	0.0379706
SH3TC1	small cell lung cancer	MR Egger	3	-0.155878	0.157241	0.50277	-0.46407	0.152313	0.855663	0.62872	1.16453
SH3TC1	small cell lung cancer	Weighted median	3	-0.206807	0.0927092	0.0257005	-0.388517	-0.025097	0.813176	0.678062	0.975215
SH3TC1	small cell lung cancer	Simple mode	3	-0.248456	0.137544	0.212608	-0.518043	0.0211309	0.780004	0.595685	1.02136
SH3TC1	small cell lung cancer	Weighted mode	3	-0.21163	0.0955421	0.157139	-0.398893	-0.0243676	0.809264	0.671063	0.975927
SHARPIN	small cell lung cancer	Inverse variance weighted	8	-0.178417	0.0819736	0.0295167	-0.339085	-0.0177486	0.836594	0.712422	0.982408	0.0428948
SHARPIN	small cell lung cancer	MR Egger	8	-0.251242	0.158496	0.164023	-0.561895	0.0594105	0.777834	0.570128	1.06121
SHARPIN	small cell lung cancer	Weighted median	8	-0.181638	0.0820252	0.0267999	-0.342408	-0.0208689	0.833903	0.710059	0.979347
SHARPIN	small cell lung cancer	Simple mode	8	-0.0813615	0.145599	0.593712	-0.366736	0.204013	0.92186	0.692993	1.22631
SHARPIN	small cell lung cancer	Weighted mode	8	-0.173154	0.086829	0.0863554	-0.343339	-0.00296916	0.841008	0.709398	0.997035
SHD	small cell lung cancer	Inverse variance weighted	3	0.205365	0.0962581	0.0328848	0.0166995	0.394031	1.22797	1.01684	1.48295	0.0451886
SHD	small cell lung cancer	MR Egger	3	0.264222	0.267481	0.503902	-0.260041	0.788485	1.30242	0.77102	2.20006
SHD	small cell lung cancer	Weighted median	3	0.217233	0.103092	0.0351025	0.0151724	0.419294	1.24263	1.01529	1.52089
SHD	small cell lung cancer	Simple mode	3	0.300819	0.16352	0.207188	-0.0196799	0.621318	1.35096	0.980513	1.86138
SHD	small cell lung cancer	Weighted mode	3	0.248415	0.115962	0.165453	0.0211307	0.4757	1.28199	1.02136	1.60914
SIGLEC5	small cell lung cancer	Inverse variance weighted	9	0.140419	0.061693	0.0228401	0.0195011	0.261338	1.15076	1.01969	1.29867	0.0394334
SIGLEC5	small cell lung cancer	MR Egger	9	0.167961	0.0906786	0.106413	-0.00976933	0.345691	1.18289	0.990278	1.41297
SIGLEC5	small cell lung cancer	Weighted median	9	0.180497	0.0611391	0.00315492	0.0606638	0.300329	1.19781	1.06254	1.3503
SIGLEC5	small cell lung cancer	Simple mode	9	0.17902	0.0970157	0.102217	-0.0111312	0.36917	1.19604	0.988931	1.44653
SIGLEC5	small cell lung cancer	Weighted mode	9	0.169788	0.0584156	0.0196928	0.0552936	0.284283	1.18505	1.05685	1.32881
SLC1A3-AS1	small cell lung cancer	Inverse variance weighted	4	0.17893	0.0665754	0.00719606	0.0484424	0.309418	1.19594	1.04963	1.36263	0.0372719
SLC1A3-AS1	small cell lung cancer	MR Egger	4	0.139937	0.299957	0.686724	-0.447978	0.727851	1.1502	0.638919	2.07063
SLC1A3-AS1	small cell lung cancer	Weighted median	4	0.178129	0.076902	0.0205414	0.0274009	0.328857	1.19498	1.02778	1.38938
SLC1A3-AS1	small cell lung cancer	Simple mode	4	0.0114932	0.121264	0.930467	-0.226184	0.24917	1.01156	0.797572	1.28296
SLC1A3-AS1	small cell lung cancer	Weighted mode	4	0.154538	0.0799432	0.148713	-0.0021504	0.311227	1.16712	0.997852	1.3651
SLC25A13	small cell lung cancer	Inverse variance weighted	3	-0.162668	0.0748547	0.0297718	-0.309383	-0.0159525	0.849873	0.7339	0.984174	0.0429565
SLC25A13	small cell lung cancer	MR Egger	3	-0.201818	0.157734	0.422333	-0.510976	0.107341	0.817244	0.59991	1.11331
SLC25A13	small cell lung cancer	Weighted median	3	-0.164183	0.0774577	0.0340357	-0.316	-0.012366	0.848587	0.729059	0.98771
SLC25A13	small cell lung cancer	Simple mode	3	-0.188502	0.161206	0.362776	-0.504466	0.127462	0.828199	0.603828	1.13594
SLC25A13	small cell lung cancer	Weighted mode	3	-0.166897	0.0724588	0.14781	-0.308916	-0.0248773	0.846287	0.734242	0.97543
SLC25A29	small cell lung cancer	Inverse variance weighted	4	0.189863	0.0693962	0.00622048	0.0538464	0.325879	1.20908	1.05532	1.38525	0.036957
SLC25A29	small cell lung cancer	MR Egger	4	0.242659	0.137788	0.220283	-0.0274048	0.512723	1.27463	0.972967	1.66983
SLC25A29	small cell lung cancer	Weighted median	4	0.193855	0.0731165	0.00801788	0.0505466	0.337163	1.21392	1.05185	1.40097
SLC25A29	small cell lung cancer	Simple mode	4	0.202221	0.104589	0.148657	-0.0027728	0.407216	1.22412	0.997231	1.50263
SLC25A29	small cell lung cancer	Weighted mode	4	0.197036	0.0766947	0.0825578	0.0467147	0.347358	1.21779	1.04782	1.41532
SLC2A11	small cell lung cancer	Inverse variance weighted	3	-0.247354	0.0899705	0.00597255	-0.423697	-0.0710123	0.780864	0.654622	0.93145	0.0389179
SLC2A11	small cell lung cancer	MR Egger	3	-0.200246	0.332635	0.655024	-0.85221	0.451719	0.81853	0.426471	1.57101
SLC2A11	small cell lung cancer	Weighted median	3	-0.233087	0.0968023	0.0160461	-0.42282	-0.0433545	0.792085	0.655197	0.957572
SLC2A11	small cell lung cancer	Simple mode	3	-0.171414	0.167122	0.41289	-0.498972	0.156144	0.842473	0.607154	1.16899
SLC2A11	small cell lung cancer	Weighted mode	3	-0.231584	0.0923247	0.128908	-0.412541	-0.0506277	0.793276	0.661966	0.950632
SLC39A3	small cell lung cancer	Inverse variance weighted	4	-0.163564	0.0692277	0.0181427	-0.29925	-0.0278774	0.849112	0.741374	0.972508	0.0373963
SLC39A3	small cell lung cancer	MR Egger	4	-0.251908	0.115198	0.1603	-0.477695	-0.0261209	0.777316	0.620211	0.974217
SLC39A3	small cell lung cancer	Weighted median	4	-0.174152	0.063731	0.00628338	-0.299065	-0.0492395	0.840169	0.741511	0.951953
SLC39A3	small cell lung cancer	Simple mode	4	-0.184376	0.118866	0.218663	-0.417353	0.0486007	0.831623	0.658788	1.0498
SLC39A3	small cell lung cancer	Weighted mode	4	-0.180476	0.0676818	0.0759144	-0.313132	-0.0478194	0.834873	0.731153	0.953306
SLCO3A1	small cell lung cancer	Inverse variance weighted	4	0.119779	0.0517309	0.0205893	0.0183869	0.221172	1.12725	1.01856	1.24754	0.0381563
SLCO3A1	small cell lung cancer	MR Egger	4	0.226896	0.147127	0.262976	-0.0614721	0.515264	1.2547	0.940379	1.67408
SLCO3A1	small cell lung cancer	Weighted median	4	0.122792	0.0590217	0.0374839	0.00710943	0.238475	1.13065	1.00713	1.26931
SLCO3A1	small cell lung cancer	Simple mode	4	0.159508	0.0837059	0.15279	-0.00455576	0.323571	1.17293	0.995455	1.38205
SLCO3A1	small cell lung cancer	Weighted mode	4	0.125246	0.0687471	0.166016	-0.00949827	0.25999	1.13343	0.990547	1.29692
SLX4	small cell lung cancer	Inverse variance weighted	4	0.417067	0.170152	0.0142401	0.0835697	0.750564	1.5175	1.08716	2.11819	0.0373572
SLX4	small cell lung cancer	MR Egger	4	0.0578231	0.436459	0.906729	-0.797636	0.913282	1.05953	0.450392	2.49249
SLX4	small cell lung cancer	Weighted median	4	0.446582	0.203885	0.028498	0.0469673	0.846197	1.56296	1.04809	2.33077
SLX4	small cell lung cancer	Simple mode	4	0.528614	0.285478	0.161156	-0.0309233	1.08815	1.69658	0.96955	2.96878
SLX4	small cell lung cancer	Weighted mode	4	0.49713	0.270323	0.163196	-0.0327023	1.02696	1.644	0.967827	2.79257
SMAP1	small cell lung cancer	Inverse variance weighted	4	0.158096	0.0666612	0.0177094	0.0274404	0.288752	1.17128	1.02782	1.33476	0.0380563
SMAP1	small cell lung cancer	MR Egger	4	0.0332974	0.122137	0.810712	-0.206091	0.272686	1.03386	0.813759	1.31349
SMAP1	small cell lung cancer	Weighted median	4	0.154285	0.0512579	0.0026126	0.05382	0.254751	1.16682	1.05529	1.29014
SMAP1	small cell lung cancer	Simple mode	4	0.408358	0.176312	0.103451	0.0627861	0.753929	1.50435	1.0648	2.12533
SMAP1	small cell lung cancer	Weighted mode	4	0.102731	0.0546475	0.156713	-0.004378	0.20984	1.10819	0.995632	1.23348
SMIM5	small cell lung cancer	Inverse variance weighted	5	0.435072	0.140777	0.00199816	0.159149	0.710995	1.54507	1.17251	2.03602	0.0366934
SMIM5	small cell lung cancer	MR Egger	5	0.272813	0.435953	0.57583	-0.581655	1.12728	1.31365	0.558973	3.08725
SMIM5	small cell lung cancer	Weighted median	5	0.394709	0.169777	0.0200791	0.0619459	0.727472	1.48395	1.0639	2.06984
SMIM5	small cell lung cancer	Simple mode	5	0.381493	0.220338	0.158424	-0.0503709	0.813356	1.46447	0.950877	2.25546
SMIM5	small cell lung cancer	Weighted mode	5	0.385746	0.191366	0.114048	0.0106697	0.760823	1.47071	1.01073	2.14004
SNORD89	small cell lung cancer	Inverse variance weighted	4	-0.164572	0.0679544	0.0154437	-0.297763	-0.0313817	0.848256	0.742477	0.969106	0.0375858
SNORD89	small cell lung cancer	MR Egger	4	-0.0969892	0.115775	0.49034	-0.323909	0.12993	0.907566	0.723316	1.13875
SNORD89	small cell lung cancer	Weighted median	4	-0.150609	0.0701298	0.031748	-0.288063	-0.0131542	0.860184	0.749714	0.986932
SNORD89	small cell lung cancer	Simple mode	4	-0.190586	0.153012	0.301343	-0.490489	0.109317	0.826475	0.612327	1.11552
SNORD89	small cell lung cancer	Weighted mode	4	-0.148903	0.0723631	0.131785	-0.290734	-0.00707085	0.861653	0.747714	0.992954
SORCS3	small cell lung cancer	Inverse variance weighted	5	0.265718	0.132422	0.0447916	0.00617166	0.525265	1.30437	1.00619	1.69091	0.0473712
SORCS3	small cell lung cancer	MR Egger	5	0.141493	0.246091	0.605603	-0.340845	0.623832	1.15199	0.711169	1.86606
SORCS3	small cell lung cancer	Weighted median	5	0.206811	0.154531	0.180795	-0.0960705	0.509693	1.22975	0.9084	1.66478
SORCS3	small cell lung cancer	Simple mode	5	0.102235	0.22536	0.673603	-0.339471	0.543941	1.10764	0.712147	1.72278
SORCS3	small cell lung cancer	Weighted mode	5	0.178836	0.176107	0.367299	-0.166333	0.524005	1.19582	0.846764	1.68878
SP110	small cell lung cancer	Inverse variance weighted	7	-0.0977173	0.0494677	0.0482257	-0.194674	-0.00076051	0.906905	0.823103	0.99924	0.0492
SP110	small cell lung cancer	MR Egger	7	-0.0685165	0.0834062	0.448755	-0.231993	0.0949595	0.933778	0.792952	1.09961
SP110	small cell lung cancer	Weighted median	7	-0.0860312	0.050812	0.0904311	-0.185623	0.0135603	0.917566	0.830587	1.01365
SP110	small cell lung cancer	Simple mode	7	-0.0966841	0.149175	0.540899	-0.389068	0.1957	0.907843	0.677688	1.21616
SP110	small cell lung cancer	Weighted mode	7	-0.0860397	0.0512356	0.144098	-0.186461	0.014382	0.917558	0.829891	1.01449
SPDL1	small cell lung cancer	Inverse variance weighted	3	-0.162885	0.0693584	0.0188517	-0.298827	-0.0269423	0.849689	0.741687	0.973417	0.0377034
SPDL1	small cell lung cancer	MR Egger	3	-0.0209198	0.132084	0.900001	-0.279804	0.237965	0.979298	0.755932	1.26866
SPDL1	small cell lung cancer	Weighted median	3	-0.161521	0.0731633	0.0272666	-0.304921	-0.0181211	0.850848	0.737181	0.982042
SPDL1	small cell lung cancer	Simple mode	3	-0.0763251	0.112313	0.566878	-0.296458	0.143808	0.926515	0.743447	1.15466
SPDL1	small cell lung cancer	Weighted mode	3	-0.133859	0.0761775	0.220964	-0.283166	0.0154492	0.874714	0.753394	1.01557
SSH2	small cell lung cancer	Inverse variance weighted	3	0.226465	0.0769913	0.00326695	0.0755621	0.377368	1.25416	1.07849	1.45844	0.038819
SSH2	small cell lung cancer	MR Egger	3	0.395305	0.27045	0.38198	-0.134777	0.925387	1.48484	0.873911	2.52284
SSH2	small cell lung cancer	Weighted median	3	0.24028	0.0790601	0.00237205	0.0853218	0.395237	1.2716	1.08907	1.48474
SSH2	small cell lung cancer	Simple mode	3	0.23826	0.115233	0.174602	0.0124037	0.464117	1.26904	1.01248	1.59061
SSH2	small cell lung cancer	Weighted mode	3	0.241206	0.0854315	0.105892	0.0737603	0.408652	1.27278	1.07655	1.50479
ST8SIA4	small cell lung cancer	Inverse variance weighted	5	0.174131	0.0821223	0.0339739	0.0131709	0.33509	1.19021	1.01326	1.39807	0.0445632
ST8SIA4	small cell lung cancer	MR Egger	5	0.0238994	0.111625	0.844193	-0.194887	0.242685	1.02419	0.822928	1.27467
ST8SIA4	small cell lung cancer	Weighted median	5	0.157021	0.0785521	0.045615	0.00305869	0.310983	1.17002	1.00306	1.36477
ST8SIA4	small cell lung cancer	Simple mode	5	0.581225	0.177516	0.030667	0.233295	0.929156	1.78823	1.26275	2.53237
ST8SIA4	small cell lung cancer	Weighted mode	5	0.112325	0.0846777	0.25534	-0.0536434	0.278293	1.11888	0.94777	1.32087
STAT1	small cell lung cancer	Inverse variance weighted	7	-0.191456	0.0956866	0.045407	-0.379002	-0.00391014	0.825756	0.684544	0.996097	0.0472795
STAT1	small cell lung cancer	MR Egger	7	-0.407141	0.286419	0.214434	-0.968522	0.154241	0.665551	0.379644	1.16677
STAT1	small cell lung cancer	Weighted median	7	-0.259549	0.118874	0.0290068	-0.492543	-0.0265557	0.771399	0.611071	0.973794
STAT1	small cell lung cancer	Simple mode	7	-0.290603	0.178031	0.153734	-0.639545	0.0583386	0.747812	0.527533	1.06007
STAT1	small cell lung cancer	Weighted mode	7	-0.26275	0.131373	0.0924213	-0.520241	-0.00526005	0.768934	0.594377	0.994754
STXBP2	small cell lung cancer	Inverse variance weighted	3	-0.258735	0.103032	0.0120316	-0.460677	-0.0567929	0.772028	0.630856	0.94479	0.0342306
STXBP2	small cell lung cancer	MR Egger	3	-0.230192	0.253376	0.530499	-0.72681	0.266426	0.794381	0.483449	1.30529
STXBP2	small cell lung cancer	Weighted median	3	-0.25777	0.107647	0.0166385	-0.468758	-0.0467832	0.772773	0.625779	0.954294
STXBP2	small cell lung cancer	Simple mode	3	-0.289185	0.168458	0.228179	-0.619363	0.0409924	0.748874	0.538287	1.04184
STXBP2	small cell lung cancer	Weighted mode	3	-0.254307	0.0974668	0.120837	-0.445342	-0.0632722	0.775454	0.640605	0.938688
TAGAP	small cell lung cancer	Inverse variance weighted	3	0.239201	0.104956	0.0226632	0.0334876	0.444914	1.27023	1.03405	1.56036	0.0394653
TAGAP	small cell lung cancer	MR Egger	3	0.247769	0.218703	0.460383	-0.180889	0.676428	1.28116	0.834528	1.96684
TAGAP	small cell lung cancer	Weighted median	3	0.254922	0.095075	0.00733431	0.0685748	0.441269	1.29036	1.07098	1.55468
TAGAP	small cell lung cancer	Simple mode	3	0.316239	0.140697	0.153601	0.0404725	0.592006	1.37196	1.0413	1.80761
TAGAP	small cell lung cancer	Weighted mode	3	0.255338	0.104213	0.133917	0.0510796	0.459595	1.2909	1.05241	1.58343
TCN2	small cell lung cancer	Inverse variance weighted	5	-0.157345	0.0712116	0.027137	-0.29692	-0.0177703	0.854409	0.743104	0.982387	0.0435053
TCN2	small cell lung cancer	MR Egger	5	-0.127575	0.11514	0.348712	-0.35325	0.0981005	0.880227	0.702401	1.10307
TCN2	small cell lung cancer	Weighted median	5	-0.150435	0.0738822	0.0417353	-0.295244	-0.00562612	0.860333	0.74435	0.99439
TCN2	small cell lung cancer	Simple mode	5	-0.192658	0.143142	0.24955	-0.473216	0.0879	0.824764	0.622995	1.09188
TCN2	small cell lung cancer	Weighted mode	5	-0.152187	0.0770793	0.119563	-0.303262	-0.00111121	0.858828	0.738405	0.998889
TCP11L1	small cell lung cancer	Inverse variance weighted	3	0.185829	0.0824332	0.0241771	0.0242603	0.347398	1.20422	1.02456	1.41538	0.0406981
TCP11L1	small cell lung cancer	MR Egger	3	0.129358	0.212139	0.6514	-0.286434	0.54515	1.1381	0.750936	1.72487
TCP11L1	small cell lung cancer	Weighted median	3	0.183657	0.0822346	0.0255274	0.022477	0.344836	1.2016	1.02273	1.41176
TCP11L1	small cell lung cancer	Simple mode	3	0.210269	0.132247	0.252803	-0.0489359	0.469474	1.23401	0.952242	1.59915
TCP11L1	small cell lung cancer	Weighted mode	3	0.181456	0.0868135	0.171765	0.0113017	0.351611	1.19896	1.01137	1.42136
TDRD9	small cell lung cancer	Inverse variance weighted	4	-0.121419	0.0539645	0.0244502	-0.22719	-0.0156487	0.885663	0.79677	0.984473	0.0404831
TDRD9	small cell lung cancer	MR Egger	4	-0.0912457	0.0820035	0.38165	-0.251973	0.0694811	0.912793	0.777266	1.07195
TDRD9	small cell lung cancer	Weighted median	4	-0.119733	0.0529559	0.0237598	-0.223526	-0.0159393	0.887157	0.799694	0.984187
TDRD9	small cell lung cancer	Simple mode	4	-0.2714	0.110438	0.0910701	-0.487857	-0.0549421	0.762312	0.613941	0.94654
TDRD9	small cell lung cancer	Weighted mode	4	-0.123184	0.0591712	0.128779	-0.239159	-0.00720808	0.884101	0.787289	0.992818
TM9SF4	small cell lung cancer	Inverse variance weighted	3	0.391777	0.182791	0.0320883	0.0335072	0.750047	1.47961	1.03407	2.1171	0.0450128
TM9SF4	small cell lung cancer	MR Egger	3	0.338358	0.76323	0.734346	-1.15757	1.83429	1.40264	0.314248	6.26068
TM9SF4	small cell lung cancer	Weighted median	3	0.391283	0.204321	0.0554877	-0.00918676	0.791753	1.47888	0.990855	2.20726
TM9SF4	small cell lung cancer	Simple mode	3	0.467002	0.253045	0.20625	-0.0289663	0.962971	1.59521	0.971449	2.61947
TM9SF4	small cell lung cancer	Weighted mode	3	0.401186	0.231528	0.225273	-0.052608	0.85498	1.4936	0.948752	2.35133
TMEM158	small cell lung cancer	Inverse variance weighted	18	0.115235	0.0456903	0.011666	0.0256821	0.204788	1.12214	1.02601	1.22726	0.0341525
TMEM158	small cell lung cancer	MR Egger	18	0.144121	0.0731893	0.0665042	0.000670261	0.287572	1.15502	1.00067	1.33319
TMEM158	small cell lung cancer	Weighted median	18	0.0892453	0.0696881	0.200321	-0.0473435	0.225834	1.09335	0.95376	1.25337
TMEM158	small cell lung cancer	Simple mode	18	0.0618916	0.131551	0.643995	-0.195949	0.319732	1.06385	0.822055	1.37676
TMEM158	small cell lung cancer	Weighted mode	18	0.0998296	0.0684719	0.163077	-0.0343753	0.234034	1.10498	0.966209	1.26369
TNFRSF10D	small cell lung cancer	Inverse variance weighted	3	0.355218	0.140173	0.0112722	0.0804794	0.629958	1.42649	1.08381	1.87753	0.0344999
TNFRSF10D	small cell lung cancer	MR Egger	3	0.272869	1.20354	0.858064	-2.08607	2.63181	1.31373	0.124174	13.8989
TNFRSF10D	small cell lung cancer	Weighted median	3	0.349437	0.154971	0.0241427	0.0456933	0.65318	1.41827	1.04675	1.92164
TNFRSF10D	small cell lung cancer	Simple mode	3	0.409939	0.194409	0.16949	0.0288969	0.790982	1.50673	1.02932	2.20556
TNFRSF10D	small cell lung cancer	Weighted mode	3	0.35273	0.183708	0.194831	-0.00733756	0.712798	1.42295	0.992689	2.03969
TNNT1	small cell lung cancer	Inverse variance weighted	4	-0.162881	0.0617405	0.00833585	-0.283892	-0.0418696	0.849692	0.752848	0.958995	0.0323816
TNNT1	small cell lung cancer	MR Egger	4	-0.124233	0.079193	0.25726	-0.279451	0.0309856	0.883174	0.756199	1.03147
TNNT1	small cell lung cancer	Weighted median	4	-0.163738	0.0634462	0.00985903	-0.288092	-0.0393832	0.848965	0.749692	0.961382
TNNT1	small cell lung cancer	Simple mode	4	-0.157137	0.0969147	0.203383	-0.347089	0.0328163	0.854587	0.706742	1.03336
TNNT1	small cell lung cancer	Weighted mode	4	-0.165493	0.063672	0.0804344	-0.29029	-0.0406964	0.847475	0.748046	0.960121
TNNT3	small cell lung cancer	Inverse variance weighted	3	0.199882	0.0754697	0.00808476	0.0519616	0.347803	1.22126	1.05334	1.41595	0.033329
TNNT3	small cell lung cancer	MR Egger	3	0.300129	0.172406	0.331941	-0.0377856	0.638044	1.35003	0.962919	1.89278
TNNT3	small cell lung cancer	Weighted median	3	0.201423	0.0802366	0.0120607	0.0441593	0.358687	1.22314	1.04515	1.43145
TNNT3	small cell lung cancer	Simple mode	3	0.00310399	0.144247	0.984786	-0.27962	0.285828	1.00311	0.756071	1.33086
TNNT3	small cell lung cancer	Weighted mode	3	0.238997	0.0810047	0.0982402	0.0802284	0.397767	1.26998	1.08353	1.4885
TPRG1L	small cell lung cancer	Inverse variance weighted	3	0.422901	0.168107	0.011881	0.0934104	0.752392	1.52638	1.09791	2.12207	0.0342852
TPRG1L	small cell lung cancer	MR Egger	3	0.0501037	0.344653	0.908096	-0.625416	0.725623	1.05138	0.535039	2.06602
TPRG1L	small cell lung cancer	Weighted median	3	0.380713	0.187583	0.0424003	0.0130501	0.748377	1.46333	1.01314	2.11357
TPRG1L	small cell lung cancer	Simple mode	3	0.546008	0.348021	0.257226	-0.136112	1.22813	1.72635	0.872745	3.41483
TPRG1L	small cell lung cancer	Weighted mode	3	0.315631	0.195808	0.248294	-0.0681526	0.699415	1.37112	0.934118	2.01258
TRBV24-1	small cell lung cancer	Inverse variance weighted	3	0.21147	0.0825502	0.0104158	0.0496714	0.373268	1.23549	1.05093	1.45247	0.0333966
TRBV24-1	small cell lung cancer	MR Egger	3	0.133483	0.140525	0.516359	-0.141947	0.408913	1.1428	0.867667	1.50518
TRBV24-1	small cell lung cancer	Weighted median	3	0.209049	0.0835027	0.0122973	0.0453833	0.372714	1.2325	1.04643	1.45167
TRBV24-1	small cell lung cancer	Simple mode	3	0.149023	0.170273	0.473761	-0.184712	0.482758	1.1607	0.831344	1.62054
TRBV24-1	small cell lung cancer	Weighted mode	3	0.204875	0.0919197	0.155628	0.0247128	0.385038	1.22737	1.02502	1.46967
TRBV28	small cell lung cancer	Inverse variance weighted	3	0.147145	0.0526671	0.00520802	0.0439179	0.250373	1.15852	1.0449	1.2845	0.0404623
TRBV28	small cell lung cancer	MR Egger	3	0.0812859	0.0882218	0.526035	-0.0916288	0.254201	1.08468	0.912444	1.28943
TRBV28	small cell lung cancer	Weighted median	3	0.145432	0.0540023	0.00707971	0.0395876	0.251277	1.15654	1.04038	1.28567
TRBV28	small cell lung cancer	Simple mode	3	0.324005	0.1343	0.137296	0.0607768	0.587233	1.38265	1.06266	1.799
TRBV28	small cell lung cancer	Weighted mode	3	0.13214	0.0537792	0.133306	0.0267328	0.237547	1.14127	1.02709	1.26813
TRBV3-1	small cell lung cancer	Inverse variance weighted	3	-0.179897	0.0881587	0.0412899	-0.352688	-0.00710625	0.835356	0.702796	0.992919	0.0465953
TRBV3-1	small cell lung cancer	MR Egger	3	-0.104251	0.240381	0.73949	-0.575399	0.366896	0.900999	0.562481	1.44325
TRBV3-1	small cell lung cancer	Weighted median	3	-0.172003	0.0932283	0.0650429	-0.35473	0.0107247	0.841977	0.701363	1.01078
TRBV3-1	small cell lung cancer	Simple mode	3	-0.0793526	0.154799	0.659221	-0.382758	0.224053	0.923714	0.681978	1.25114
TRBV3-1	small cell lung cancer	Weighted mode	3	-0.13291	0.0919254	0.285117	-0.313083	0.0472642	0.875544	0.731189	1.0484
TRBV6-1	small cell lung cancer	Inverse variance weighted	3	-0.169314	0.0808605	0.0362689	-0.3278	-0.0108272	0.844244	0.720507	0.989231	0.0444019
TRBV6-1	small cell lung cancer	MR Egger	3	-0.0536955	0.182824	0.818139	-0.412031	0.30464	0.947721	0.662304	1.35614
TRBV6-1	small cell lung cancer	Weighted median	3	-0.133143	0.080163	0.0967314	-0.290263	0.0239759	0.875339	0.748067	1.02427
TRBV6-1	small cell lung cancer	Simple mode	3	-0.1477	0.165361	0.466002	-0.471807	0.176407	0.86269	0.623874	1.19292
TRBV6-1	small cell lung cancer	Weighted mode	3	-0.124814	0.0898724	0.299336	-0.300964	0.0513362	0.882661	0.740105	1.05268
TUT7	small cell lung cancer	Inverse variance weighted	5	0.270754	0.121062	0.0253192	0.0334733	0.508035	1.31095	1.03404	1.66202	0.0412458
TUT7	small cell lung cancer	MR Egger	5	0.39223	0.322052	0.310309	-0.238992	1.02345	1.48028	0.787421	2.78279
TUT7	small cell lung cancer	Weighted median	5	0.317846	0.137174	0.0204982	0.048985	0.586707	1.37416	1.0502	1.79806
TUT7	small cell lung cancer	Simple mode	5	0.179808	0.211823	0.443775	-0.235365	0.594981	1.19699	0.790282	1.813
TUT7	small cell lung cancer	Weighted mode	5	0.303662	0.152992	0.118148	0.00379744	0.603526	1.35481	1.0038	1.82856
TXN	small cell lung cancer	Inverse variance weighted	3	-0.201141	0.0821517	0.0143488	-0.362159	-0.0401238	0.817797	0.696172	0.96067	0.0362306
TXN	small cell lung cancer	MR Egger	3	-0.281068	0.151294	0.314364	-0.577603	0.0154676	0.754977	0.561242	1.01559
TXN	small cell lung cancer	Weighted median	3	-0.207941	0.0833605	0.0126143	-0.371327	-0.0445542	0.812255	0.689818	0.956424
TXN	small cell lung cancer	Simple mode	3	-0.17453	0.158182	0.384876	-0.484567	0.135506	0.839851	0.615964	1.14512
TXN	small cell lung cancer	Weighted mode	3	-0.211808	0.085898	0.132543	-0.380168	-0.0434476	0.80912	0.683747	0.957483
USB1	small cell lung cancer	Inverse variance weighted	4	-0.205773	0.103101	0.0459523	-0.407852	-0.00369422	0.814018	0.665078	0.996313	0.0471186
USB1	small cell lung cancer	MR Egger	4	-0.213414	0.19568	0.389315	-0.596946	0.170118	0.807822	0.55049	1.18545
USB1	small cell lung cancer	Weighted median	4	-0.231066	0.107156	0.0310557	-0.441092	-0.0210409	0.793687	0.643334	0.979179
USB1	small cell lung cancer	Simple mode	4	-0.308182	0.177993	0.181805	-0.657049	0.0406851	0.734782	0.518379	1.04152
USB1	small cell lung cancer	Weighted mode	4	-0.224012	0.111996	0.139301	-0.443524	-0.00450086	0.799305	0.641771	0.995509
VAMP5	small cell lung cancer	Inverse variance weighted	6	-0.129601	0.0611519	0.034062	-0.249459	-0.00974375	0.878445	0.779222	0.990304	0.0443905
VAMP5	small cell lung cancer	MR Egger	6	-0.0958235	0.0909966	0.351727	-0.274177	0.0825299	0.908624	0.760198	1.08603
VAMP5	small cell lung cancer	Weighted median	6	-0.113905	0.0684728	0.0962105	-0.248112	0.0203015	0.892343	0.780273	1.02051
VAMP5	small cell lung cancer	Simple mode	6	-0.070559	0.105512	0.533299	-0.277363	0.136245	0.931873	0.757779	1.14596
VAMP5	small cell lung cancer	Weighted mode	6	-0.112346	0.0730755	0.184804	-0.255574	0.0308819	0.893735	0.774472	1.03136
VCL	small cell lung cancer	Inverse variance weighted	13	0.138409	0.0656861	0.0351058	0.00966476	0.267154	1.14845	1.00971	1.30624	0.0443211
VCL	small cell lung cancer	MR Egger	13	0.0905419	0.101126	0.389778	-0.107665	0.288749	1.09477	0.897928	1.33476
VCL	small cell lung cancer	Weighted median	13	0.133014	0.0614221	0.0303444	0.0126262	0.253401	1.14227	1.01271	1.2884
VCL	small cell lung cancer	Simple mode	13	0.351622	0.179371	0.0735929	5.51906e-05	0.703188	1.42137	1.00006	2.02018
VCL	small cell lung cancer	Weighted mode	13	0.131595	0.0542719	0.0320392	0.0252221	0.237968	1.14065	1.02554	1.26867
VNN1	small cell lung cancer	Inverse variance weighted	7	0.0897062	0.0323908	0.00561426	0.0262203	0.153192	1.09385	1.02657	1.16555	0.0405028
VNN1	small cell lung cancer	MR Egger	7	0.103646	0.0564049	0.125546	-0.00690783	0.214199	1.10921	0.993116	1.23887
VNN1	small cell lung cancer	Weighted median	7	0.0959597	0.038204	0.0120127	0.0210798	0.17084	1.10071	1.0213	1.1863
VNN1	small cell lung cancer	Simple mode	7	0.0478898	0.046515	0.342921	-0.0432795	0.139059	1.04906	0.957644	1.14919
VNN1	small cell lung cancer	Weighted mode	7	0.1145	0.035676	0.0183798	0.0445754	0.184425	1.12131	1.04558	1.20253
VPS16	small cell lung cancer	Inverse variance weighted	4	0.146374	0.0670233	0.0289679	0.015008	0.277739	1.15763	1.01512	1.32014	0.0430259
VPS16	small cell lung cancer	MR Egger	4	0.188477	0.132731	0.291452	-0.0716748	0.448629	1.20741	0.930834	1.56616
VPS16	small cell lung cancer	Weighted median	4	0.149854	0.0676251	0.0266949	0.0173087	0.282399	1.16166	1.01746	1.32631
VPS16	small cell lung cancer	Simple mode	4	0.171025	0.105265	0.202692	-0.035295	0.377345	1.18652	0.965321	1.45841
VPS16	small cell lung cancer	Weighted mode	4	0.148877	0.0692753	0.120815	0.0130972	0.284656	1.16053	1.01318	1.32931
WDR55	small cell lung cancer	Inverse variance weighted	3	0.130843	0.0534453	0.0143585	0.0260903	0.235596	1.13979	1.02643	1.26566	0.0358075
WDR55	small cell lung cancer	MR Egger	3	0.226936	0.167292	0.404409	-0.100957	0.554829	1.25475	0.903972	1.74164
WDR55	small cell lung cancer	Weighted median	3	0.134894	0.0570852	0.0181262	0.0230071	0.246781	1.14442	1.02327	1.2799
WDR55	small cell lung cancer	Simple mode	3	0.135953	0.0610055	0.155662	0.0163824	0.255524	1.14563	1.01652	1.29114
WDR55	small cell lung cancer	Weighted mode	3	0.135142	0.057287	0.142313	0.0228597	0.247425	1.1447	1.02312	1.28072
WIPI1	small cell lung cancer	Inverse variance weighted	5	-0.165573	0.0778004	0.0333223	-0.318062	-0.0130843	0.847408	0.727558	0.987001	0.0451752
WIPI1	small cell lung cancer	MR Egger	5	-0.0161295	0.166614	0.928984	-0.342693	0.310434	0.984	0.709856	1.36402
WIPI1	small cell lung cancer	Weighted median	5	-0.133926	0.0600648	0.0257682	-0.251653	-0.0161987	0.874655	0.777515	0.983932
WIPI1	small cell lung cancer	Simple mode	5	-0.171038	0.147206	0.309883	-0.459562	0.117486	0.84279	0.63156	1.12467
WIPI1	small cell lung cancer	Weighted mode	5	-0.134304	0.0587504	0.0842258	-0.249455	-0.0191537	0.874324	0.779225	0.981029
YWHAH	small cell lung cancer	Inverse variance weighted	9	0.124751	0.0524329	0.0173483	0.0219821	0.227519	1.13287	1.02223	1.25548	0.0376813
YWHAH	small cell lung cancer	MR Egger	9	0.0166704	0.0857144	0.851318	-0.15133	0.184671	1.01681	0.859564	1.20282
YWHAH	small cell lung cancer	Weighted median	9	0.118561	0.061667	0.0545294	-0.00230588	0.239429	1.12588	0.997697	1.27052
YWHAH	small cell lung cancer	Simple mode	9	0.0861553	0.089025	0.361505	-0.0883338	0.260644	1.08998	0.915455	1.29777
YWHAH	small cell lung cancer	Weighted mode	9	0.10826	0.0607778	0.112736	-0.0108642	0.227385	1.11434	0.989195	1.25531
ZDHHC7	small cell lung cancer	Inverse variance weighted	6	-0.17162	0.0668368	0.0102363	-0.30262	-0.0406195	0.8423	0.73888	0.960194	0.0333506
ZDHHC7	small cell lung cancer	MR Egger	6	-0.180597	0.0918199	0.120602	-0.360564	-0.00062994	0.834772	0.697283	0.99937
ZDHHC7	small cell lung cancer	Weighted median	6	-0.165068	0.0720021	0.0218742	-0.306192	-0.023944	0.847836	0.736245	0.97634
ZDHHC7	small cell lung cancer	Simple mode	6	-0.286876	0.177869	0.167696	-0.635499	0.0617478	0.750605	0.529671	1.06369
ZDHHC7	small cell lung cancer	Weighted mode	6	-0.165687	0.0711214	0.067242	-0.305084	-0.0262888	0.847312	0.737061	0.974054
ZGRF1	small cell lung cancer	Inverse variance weighted	3	0.154293	0.0725492	0.0334422	0.0120964	0.296489	1.16683	1.01217	1.34513	0.0447373
ZGRF1	small cell lung cancer	MR Egger	3	0.445918	0.376315	0.446238	-0.29166	1.1835	1.56192	0.747022	3.26577
ZGRF1	small cell lung cancer	Weighted median	3	0.163334	0.074664	0.0286993	0.016993	0.309676	1.17743	1.01714	1.36298
ZGRF1	small cell lung cancer	Simple mode	3	0.160701	0.092589	0.224763	-0.0207736	0.342175	1.17433	0.979441	1.40801
ZGRF1	small cell lung cancer	Weighted mode	3	0.163644	0.0762067	0.164846	0.0142786	0.313009	1.17779	1.01438	1.36753
ZKSCAN4	small cell lung cancer	Inverse variance weighted	3	0.317838	0.0895599	0.000386867	0.1423	0.493375	1.37415	1.15292	1.63783	0.0156294
ZKSCAN4	small cell lung cancer	MR Egger	3	0.315498	0.153892	0.288911	0.0138696	0.617126	1.37094	1.01397	1.85359
ZKSCAN4	small cell lung cancer	Weighted median	3	0.317053	0.0933308	0.000681062	0.134125	0.499981	1.37308	1.14354	1.64869
ZKSCAN4	small cell lung cancer	Simple mode	3	0.316707	0.117043	0.113743	0.087302	0.546112	1.3726	1.09123	1.72653
ZKSCAN4	small cell lung cancer	Weighted mode	3	0.320807	0.0959179	0.0789525	0.132808	0.508806	1.37824	1.14203	1.6633
ZNF333	small cell lung cancer	Inverse variance weighted	4	0.160331	0.0662638	0.0155383	0.0304538	0.290208	1.1739	1.03092	1.33671	0.0364969
ZNF333	small cell lung cancer	MR Egger	4	0.0248176	0.14156	0.876976	-0.252641	0.302276	1.02513	0.776747	1.35293
ZNF333	small cell lung cancer	Weighted median	4	0.156515	0.0728212	0.0316098	0.0137858	0.299245	1.16943	1.01388	1.34884
ZNF333	small cell lung cancer	Simple mode	4	0.347489	0.140902	0.0903704	0.0713212	0.623656	1.41551	1.07393	1.86574
ZNF333	small cell lung cancer	Weighted mode	4	0.11307	0.0788876	0.247217	-0.0415495	0.26769	1.11971	0.959302	1.30694
ZNF815P	small cell lung cancer	Inverse variance weighted	5	0.162336	0.0774305	0.0360346	0.0105721	0.3141	1.17626	1.01063	1.36903	0.044384
ZNF815P	small cell lung cancer	MR Egger	5	0.183706	0.14817	0.303179	-0.106707	0.474118	1.20166	0.898789	1.6066
ZNF815P	small cell lung cancer	Weighted median	5	0.165029	0.0828588	0.0464053	0.00262563	0.327432	1.17943	1.00263	1.3874
ZNF815P	small cell lung cancer	Simple mode	5	0.181052	0.163744	0.33088	-0.139885	0.50199	1.19848	0.869458	1.65201
ZNF815P	small cell lung cancer	Weighted mode	5	0.165623	0.0856417	0.125252	-0.00223503	0.33348	1.18013	0.997767	1.39582
ZNF91	small cell lung cancer	Inverse variance weighted	3	0.157724	0.0763351	0.0388093	0.00810701	0.307341	1.17084	1.00814	1.3598	0.0450545
ZNF91	small cell lung cancer	MR Egger	3	0.200617	0.145732	0.399948	-0.0850175	0.486251	1.22216	0.918496	1.62621
ZNF91	small cell lung cancer	Weighted median	3	0.158854	0.0795319	0.0457859	0.00297143	0.314737	1.17217	1.00298	1.3699
ZNF91	small cell lung cancer	Simple mode	3	0.109249	0.121106	0.462215	-0.128118	0.346616	1.11544	0.87975	1.41427
ZNF91	small cell lung cancer	Weighted mode	3	0.173636	0.0866784	0.183066	0.00374624	0.343526	1.18962	1.00375	1.40991

## Sheet: Table S4
Table S4: the results of Mendelian randomization analysis
id.exposure	id.outcome	outcome	exposure	method	nsnp	b	se	pval	lo_ci	up_ci	or	or_lci95	or_uci95
eqtl-a-ENSG00000158270	V2Gx85	small cell lung cancer	COLEC12	MR Egger	7	-0.0827795	0.145142	0.593122	-0.367257	0.201698	0.920554	0.692632	1.22348
eqtl-a-ENSG00000158270	V2Gx85	small cell lung cancer	COLEC12	Weighted median	7	-0.191183	0.0945384	0.0431478	-0.376478	-0.00588753	0.825982	0.686274	0.99413
eqtl-a-ENSG00000158270	V2Gx85	small cell lung cancer	COLEC12	Inverse variance weighted	7	-0.226188	0.0802373	0.00481745	-0.383454	-0.0689234	0.797568	0.681504	0.933398
eqtl-a-ENSG00000158270	V2Gx85	small cell lung cancer	COLEC12	Simple mode	7	-0.120707	0.167054	0.497135	-0.448133	0.20672	0.886294	0.63882	1.22964
eqtl-a-ENSG00000158270	V2Gx85	small cell lung cancer	COLEC12	Weighted mode	7	-0.165967	0.100239	0.148861	-0.362436	0.0305024	0.847074	0.695979	1.03097
eqtl-a-ENSG00000257017	ZFGGFx	small cell lung cancer	HP	MR Egger	6	-0.171367	0.0845149	0.112513	-0.337016	-0.00571746	0.842513	0.713897	0.994299
eqtl-a-ENSG00000257017	ZFGGFx	small cell lung cancer	HP	Weighted median	6	-0.139719	0.0513178	0.00647649	-0.240302	-0.0391364	0.869602	0.78639	0.96162
eqtl-a-ENSG00000257017	ZFGGFx	small cell lung cancer	HP	Inverse variance weighted	6	-0.122502	0.0481626	0.0109746	-0.216901	-0.0281032	0.884704	0.80501	0.972288
eqtl-a-ENSG00000257017	ZFGGFx	small cell lung cancer	HP	Simple mode	6	-0.134265	0.0770545	0.141892	-0.285292	0.0167613	0.874358	0.751794	1.0169
eqtl-a-ENSG00000257017	ZFGGFx	small cell lung cancer	HP	Weighted mode	6	-0.140886	0.0501376	0.0375486	-0.239156	-0.0426165	0.868588	0.787292	0.958279
eqtl-a-ENSG00000102934	ZzriQ6	small cell lung cancer	PLLP	MR Egger	3	-0.305971	0.516432	0.659494	-1.31818	0.706235	0.736408	0.267622	2.02635
eqtl-a-ENSG00000102934	ZzriQ6	small cell lung cancer	PLLP	Weighted median	3	-0.504066	0.209407	0.0160791	-0.914503	-0.093629	0.60407	0.400716	0.910621
eqtl-a-ENSG00000102934	ZzriQ6	small cell lung cancer	PLLP	Inverse variance weighted	3	-0.500606	0.187507	0.00758979	-0.868121	-0.133092	0.606163	0.41974	0.875385
eqtl-a-ENSG00000102934	ZzriQ6	small cell lung cancer	PLLP	Simple mode	3	-0.556722	0.266357	0.171771	-1.07878	-0.0346628	0.573085	0.34001	0.965931
eqtl-a-ENSG00000102934	ZzriQ6	small cell lung cancer	PLLP	Weighted mode	3	-0.519729	0.259637	0.183265	-1.02862	-0.0108412	0.594682	0.357501	0.989217
eqtl-a-ENSG00000135069	njmBhC	small cell lung cancer	PSAT1	MR Egger	5	0.108915	0.0930777	0.326441	-0.073517	0.291348	1.11507	0.92912	1.33823
eqtl-a-ENSG00000135069	njmBhC	small cell lung cancer	PSAT1	Weighted median	5	0.1737	0.0649567	0.00749343	0.0463844	0.301015	1.1897	1.04748	1.35123
eqtl-a-ENSG00000135069	njmBhC	small cell lung cancer	PSAT1	Inverse variance weighted	5	0.144995	0.0533114	0.00653274	0.0405044	0.249485	1.15603	1.04134	1.28336
eqtl-a-ENSG00000135069	njmBhC	small cell lung cancer	PSAT1	Simple mode	5	0.16241	0.0879127	0.138406	-0.00989916	0.334719	1.17634	0.99015	1.39755
eqtl-a-ENSG00000135069	njmBhC	small cell lung cancer	PSAT1	Weighted mode	5	0.179296	0.0727767	0.0694192	0.0366534	0.321938	1.19637	1.03733	1.3798
eqtl-a-ENSG00000134222	nMXUW4	small cell lung cancer	PSRC1	MR Egger	3	0.0983262	0.0872368	0.462	-0.0726579	0.26931	1.10332	0.929919	1.30906
eqtl-a-ENSG00000134222	nMXUW4	small cell lung cancer	PSRC1	Weighted median	3	0.120415	0.055029	0.028655	0.0125577	0.228271	1.12796	1.01264	1.25643
eqtl-a-ENSG00000134222	nMXUW4	small cell lung cancer	PSRC1	Inverse variance weighted	3	0.122745	0.0568325	0.0307912	0.0113529	0.234136	1.1306	1.01142	1.26382
eqtl-a-ENSG00000134222	nMXUW4	small cell lung cancer	PSRC1	Simple mode	3	0.106812	0.0792913	0.310288	-0.0485991	0.262223	1.11272	0.952563	1.29982
eqtl-a-ENSG00000134222	nMXUW4	small cell lung cancer	PSRC1	Weighted mode	3	0.120985	0.0645064	0.201545	-0.00544715	0.247418	1.12861	0.994568	1.28071

## Sheet: Table 5
Table S5: Heterogeneity test results
id.exposure	id.outcome	outcome	exposure	method	Q	Q_df	Q_pval
eqtl-a-ENSG00000158270	V2Gx85	small cell lung cancer	COLEC12	MR Egger	3.31604	5	0.651387
eqtl-a-ENSG00000158270	V2Gx85	small cell lung cancer	COLEC12	Inverse variance weighted	4.72197	6	0.579934
eqtl-a-ENSG00000257017	ZFGGFx	small cell lung cancer	HP	MR Egger	5.21163	4	0.266264
eqtl-a-ENSG00000257017	ZFGGFx	small cell lung cancer	HP	Inverse variance weighted	5.89123	5	0.316947
eqtl-a-ENSG00000102934	ZzriQ6	small cell lung cancer	PLLP	MR Egger	0.0742239	1	0.785283
eqtl-a-ENSG00000102934	ZzriQ6	small cell lung cancer	PLLP	Inverse variance weighted	0.237834	2	0.887882
eqtl-a-ENSG00000135069	njmBhC	small cell lung cancer	PSAT1	MR Egger	2.48657	3	0.477722
eqtl-a-ENSG00000135069	njmBhC	small cell lung cancer	PSAT1	Inverse variance weighted	2.71018	4	0.607434
eqtl-a-ENSG00000134222	nMXUW4	small cell lung cancer	PSRC1	MR Egger	0.0633534	1	0.801272
eqtl-a-ENSG00000134222	nMXUW4	small cell lung cancer	PSRC1	Inverse variance weighted	0.199477	2	0.905074

## Sheet: Table 6
Table S6: Pleiotropy analysis results
id.exposure	id.outcome	outcome	exposure	egger_intercept	se	pval
eqtl-a-ENSG00000158270	V2Gx85	small cell lung cancer	COLEC12	-0.027327	0.0230467	0.289005
eqtl-a-ENSG00000257017	ZFGGFx	small cell lung cancer	HP	0.0184163	0.0254995	0.510123
eqtl-a-ENSG00000102934	ZzriQ6	small cell lung cancer	PLLP	-0.0455456	0.112601	0.755303
eqtl-a-ENSG00000135069	njmBhC	small cell lung cancer	PSAT1	0.0145651	0.0308011	0.668579
eqtl-a-ENSG00000134222	nMXUW4	small cell lung cancer	PSRC1	0.0127758	0.0346275	0.774983

## Sheet: Table 7
Table S7: GO and KEGG enrichment results
ID	Analysis	Description	GeneRatio	BgRatio	pvalue	p.adjust	qvalue	geneID	Count
GO:0009756	Biological Process	carbohydrate mediated signaling	45296	10/18870	0.002647	0.051152	0.021538	COLEC12	1
GO:0044857	Biological Process	plasma membrane raft organization	45296	11/18870	0.002912	0.051152	0.021538	COLEC12	1
GO:0042742	Biological Process	defense response to bacterium	45327	330/18870	0.002945	0.051152	0.021538	COLEC12/HP	2
GO:0042364	Biological Process	water-soluble vitamin biosynthetic process	45296	12/18870	0.003176	0.051152	0.021538	PSAT1	1
GO:0006563	Biological Process	L-serine metabolic process	45296	13/18870	0.00344	0.051152	0.021538	PSAT1	1
GO:0045737	Biological Process	positive regulation of cyclin-dependent protein serine/threonine kinase activity	45296	15/18870	0.003969	0.051152	0.021538	PSRC1	1
GO:0071360	Biological Process	cellular response to exogenous dsRNA	45296	17/18870	0.004497	0.051152	0.021538	COLEC12	1
GO:0010310	Biological Process	regulation of hydrogen peroxide metabolic process	45296	18/18870	0.004761	0.051152	0.021538	HP	1
GO:1904031	Biological Process	positive regulation of cyclin-dependent protein kinase activity	45296	18/18870	0.004761	0.051152	0.021538	PSRC1	1
GO:0009070	Biological Process	serine family amino acid biosynthetic process	45296	21/18870	0.005553	0.051152	0.021538	PSAT1	1
GO:0071359	Biological Process	cellular response to dsRNA	45296	23/18870	0.00608	0.051152	0.021538	COLEC12	1
GO:0034138	Biological Process	toll-like receptor 3 signaling pathway	45296	24/18870	0.006344	0.051152	0.021538	COLEC12	1
GO:0009110	Biological Process	vitamin biosynthetic process	45296	25/18870	0.006607	0.051152	0.021538	PSAT1	1
GO:0031579	Biological Process	membrane raft organization	45296	26/18870	0.006871	0.051152	0.021538	COLEC12	1
GO:0006910	Biological Process	phagocytosis, recognition	45296	29/18870	0.007661	0.051152	0.021538	COLEC12	1
GO:0051354	Biological Process	negative regulation of oxidoreductase activity	45296	29/18870	0.007661	0.051152	0.021538	HP	1
GO:0042744	Biological Process	hydrogen peroxide catabolic process	45296	31/18870	0.008188	0.051152	0.021538	HP	1
GO:0072525	Biological Process	pyridine-containing compound biosynthetic process	45296	31/18870	0.008188	0.051152	0.021538	PSAT1	1
GO:0031116	Biological Process	positive regulation of microtubule polymerization	45296	32/18870	0.008451	0.051152	0.021538	PSRC1	1
GO:0031112	Biological Process	positive regulation of microtubule polymerization or depolymerization	45296	36/18870	0.009504	0.054646	0.023009	PSRC1	1
GO:0009069	Biological Process	serine family amino acid metabolic process	45296	40/18870	0.010555	0.05502	0.023166	PSAT1	1
GO:0060236	Biological Process	regulation of mitotic spindle organization	45296	42/18870	0.011081	0.05502	0.023166	PSRC1	1
GO:0140894	Biological Process	endolysosomal toll-like receptor signaling pathway	45296	45/18870	0.011868	0.05502	0.023166	COLEC12	1
GO:0090224	Biological Process	regulation of spindle organization	45296	46/18870	0.012131	0.05502	0.023166	PSRC1	1
GO:0006953	Biological Process	acute-phase response	45296	48/18870	0.012655	0.05502	0.023166	HP	1
GO:0043330	Biological Process	response to exogenous dsRNA	45296	49/18870	0.012918	0.05502	0.023166	COLEC12	1
GO:2000378	Biological Process	negative regulation of reactive oxygen species metabolic process	45296	49/18870	0.012918	0.05502	0.023166	HP	1
GO:0042743	Biological Process	hydrogen peroxide metabolic process	45296	54/18870	0.014228	0.057553	0.024233	HP	1
GO:0007080	Biological Process	mitotic metaphase chromosome alignment	45296	57/18870	0.015014	0.057553	0.024233	PSRC1	1
GO:0043331	Biological Process	response to dsRNA	45296	57/18870	0.015014	0.057553	0.024233	COLEC12	1
GO:0006767	Biological Process	water-soluble vitamin metabolic process	45296	60/18870	0.015799	0.057718	0.024302	PSAT1	1
GO:0031113	Biological Process	regulation of microtubule polymerization	45296	61/18870	0.016061	0.057718	0.024302	PSRC1	1
GO:1901607	Biological Process	alpha-amino acid biosynthetic process	45296	69/18870	0.018152	0.063256	0.026634	PSAT1	1
GO:0008652	Biological Process	amino acid biosynthetic process	45296	77/18870	0.020239	0.067556	0.028445	PSAT1	1
GO:0000079	Biological Process	regulation of cyclin-dependent protein serine/threonine kinase activity	45296	82/18870	0.021542	0.067556	0.028445	PSRC1	1
GO:0051341	Biological Process	regulation of oxidoreductase activity	45296	82/18870	0.021542	0.067556	0.028445	HP	1
GO:0072524	Biological Process	pyridine-containing compound metabolic process	45296	85/18870	0.022323	0.067556	0.028445	PSAT1	1
GO:1904029	Biological Process	regulation of cyclin-dependent protein kinase activity	45296	85/18870	0.022323	0.067556	0.028445	PSRC1	1
GO:0032273	Biological Process	positive regulation of protein polymerization	45296	91/18870	0.023883	0.068952	0.029032	PSRC1	1
GO:0046785	Biological Process	microtubule polymerization	45296	94/18870	0.024663	0.068952	0.029032	PSRC1	1
GO:0031110	Biological Process	regulation of microtubule polymerization or depolymerization	45296	95/18870	0.024923	0.068952	0.029032	PSRC1	1
GO:0051310	Biological Process	metaphase chromosome alignment	45296	96/18870	0.025182	0.068952	0.029032	PSRC1	1
GO:0098869	Biological Process	cellular oxidant detoxification	45296	99/18870	0.025961	0.069209	0.029141	HP	1
GO:0042542	Biological Process	response to hydrogen peroxide	45296	101/18870	0.02648	0.069209	0.029141	HP	1
GO:0002526	Biological Process	acute inflammatory response	45296	107/18870	0.028035	0.069864	0.029416	HP	1
GO:0051303	Biological Process	establishment of chromosome localization	45296	108/18870	0.028294	0.069864	0.029416	PSRC1	1
GO:0006766	Biological Process	vitamin metabolic process	45296	109/18870	0.028553	0.069864	0.029416	PSAT1	1
GO:0050000	Biological Process	chromosome localization	45296	116/18870	0.030364	0.072748	0.030631	PSRC1	1
GO:1990748	Biological Process	cellular detoxification	45296	119/18870	0.03114	0.073083	0.030772	HP	1
GO:0001578	Biological Process	microtubule bundle formation	45296	125/18870	0.032689	0.074755	0.031476	PSRC1	1
GO:0097237	Biological Process	cellular response to toxic substance	45296	128/18870	0.033463	0.074755	0.031476	HP	1
GO:0007052	Biological Process	mitotic spindle organization	45296	130/18870	0.033978	0.074755	0.031476	PSRC1	1
GO:0031109	Biological Process	microtubule polymerization or depolymerization	45296	134/18870	0.035009	0.074755	0.031476	PSRC1	1
GO:0071902	Biological Process	positive regulation of protein serine/threonine kinase activity	45296	140/18870	0.036553	0.074755	0.031476	PSRC1	1
GO:0042552	Biological Process	myelination	45296	145/18870	0.037839	0.074755	0.031476	PLLP	1
GO:0002753	Biological Process	cytosolic pattern recognition receptor signaling pathway	45296	146/18870	0.038096	0.074755	0.031476	COLEC12	1
GO:0007272	Biological Process	ensheathment of neurons	45296	147/18870	0.038353	0.074755	0.031476	PLLP	1
GO:0008366	Biological Process	axon ensheathment	45296	147/18870	0.038353	0.074755	0.031476	PLLP	1
GO:2000377	Biological Process	regulation of reactive oxygen species metabolic process	45296	147/18870	0.038353	0.074755	0.031476	HP	1
GO:0071322	Biological Process	cellular response to carbohydrate stimulus	45296	151/18870	0.039379	0.075477	0.03178	COLEC12	1
GO:0008037	Biological Process	cell recognition	45296	154/18870	0.040149	0.075691	0.03187	COLEC12	1
GO:0098754	Biological Process	detoxification	45296	158/18870	0.041174	0.076286	0.032121	HP	1
GO:0070507	Biological Process	regulation of microtubule cytoskeleton organization	45296	161/18870	0.041943	0.076286	0.032121	PSRC1	1
GO:1902850	Biological Process	microtubule cytoskeleton organization involved in mitosis	45296	163/18870	0.042455	0.076286	0.032121	PSRC1	1
GO:0007009	Biological Process	plasma membrane organization	45296	170/18870	0.044245	0.07828	0.03296	COLEC12	1
GO:1902905	Biological Process	positive regulation of supramolecular fiber organization	45296	175/18870	0.045523	0.07932	0.033398	PSRC1	1
GO:0000070	Biological Process	mitotic sister chromatid segregation	45296	184/18870	0.047818	0.080869	0.03405	PSRC1	1
GO:0051495	Biological Process	positive regulation of cytoskeleton organization	45296	184/18870	0.047818	0.080869	0.03405	PSRC1	1
GO:0030308	Biological Process	negative regulation of cell growth	45296	189/18870	0.049091	0.081819	0.03445	PSRC1	1
GO:0031838	Cellular Component	haptoglobin-hemoglobin complex	45296	11/19886	0.002763	0.024608	0.008634	HP	1
GO:0030139	Cellular Component	endocytic vesicle	45327	348/19886	0.002949	0.024608	0.008634	COLEC12/HP	2
GO:0043218	Cellular Component	compact myelin	45296	14/19886	0.003515	0.024608	0.008634	PLLP	1
GO:0071682	Cellular Component	endocytic vesicle lumen	45296	23/19886	0.00577	0.030293	0.010629	HP	1
GO:0043209	Cellular Component	myelin sheath	45296	46/19886	0.011514	0.046481	0.016309	PLLP	1
GO:1904724	Cellular Component	tertiary granule lumen	45296	55/19886	0.013754	0.046481	0.016309	HP	1
GO:0035580	Cellular Component	specific granule lumen	45296	62/19886	0.015494	0.046481	0.016309	HP	1
GO:0005876	Cellular Component	spindle microtubule	45296	81/19886	0.020203	0.050025	0.017553	PSRC1	1
GO:0005581	Cellular Component	collagen trimer	45296	86/19886	0.021439	0.050025	0.017553	COLEC12	1
GO:0072562	Cellular Component	blood microparticle	45296	144/19886	0.035689	0.070237	0.024645	HP	1
GO:0042581	Cellular Component	specific granule	45296	160/19886	0.039591	0.070237	0.024645	HP	1
GO:0070820	Cellular Component	tertiary granule	45296	164/19886	0.040565	0.070237	0.024645	HP	1
GO:0000922	Cellular Component	spindle pole	45296	176/19886	0.04348	0.070237	0.024645	PSRC1	1
GO:0030666	Cellular Component	endocytic vesicle membrane	45296	202/19886	0.049773	0.070358	0.024687	COLEC12	1
GO:0019911	Molecular Function	structural constituent of myelin sheath	45296	11/18496	0.00297	0.024041	0.00723	PLLP	1
GO:0030169	Molecular Function	low-density lipoprotein particle binding	45296	17/18496	0.004588	0.024041	0.00723	COLEC12	1
GO:0008483	Molecular Function	transaminase activity	45296	25/18496	0.006741	0.024041	0.00723	PSAT1	1
GO:0016769	Molecular Function	transferase activity, transferring nitrogenous groups	45296	26/18496	0.00701	0.024041	0.00723	PSAT1	1
GO:0005044	Molecular Function	scavenger receptor activity	45296	27/18496	0.007278	0.024041	0.00723	COLEC12	1
GO:0071813	Molecular Function	lipoprotein particle binding	45296	31/18496	0.008353	0.024041	0.00723	COLEC12	1
GO:0071814	Molecular Function	protein-lipid complex binding	45296	31/18496	0.008353	0.024041	0.00723	COLEC12	1
GO:0038187	Molecular Function	pattern recognition receptor activity	45296	34/18496	0.009158	0.024041	0.00723	COLEC12	1
GO:0030170	Molecular Function	pyridoxal phosphate binding	45296	56/18496	0.015049	0.032163	0.009673	PSAT1	1
GO:0070279	Molecular Function	vitamin B6 binding	45296	57/18496	0.015316	0.032163	0.009673	PSAT1	1
GO:0038024	Molecular Function	cargo receptor activity	45296	64/18496	0.017184	0.032805	0.009866	COLEC12	1
GO:0048029	Molecular Function	monosaccharide binding	45296	75/18496	0.020113	0.035198	0.010586	COLEC12	1
GO:0016209	Molecular Function	antioxidant activity	45296	83/18496	0.022239	0.035925	0.010804	HP	1
GO:0019842	Molecular Function	vitamin binding	45296	150/18496	0.039901	0.059852	0.018001	PSAT1	1
GO:0004252	Molecular Function	serine-type endopeptidase activity	45296	174/18496	0.046165	0.064086	0.019274	HP	1
hsa00260	KEGG pathway	Glycine, serine and threonine metabolism	45293	41/8841	0.009254	0.033791	NA	PSAT1	1
hsa00270	KEGG pathway	Cysteine and methionine metabolism	45293	52/8841	0.011729	0.033791	NA	PSAT1	1
hsa01230	KEGG pathway	Biosynthesis of amino acids	45293	75/8841	0.016895	0.033791	NA	PSAT1	1
hsa01200	KEGG pathway	Carbon metabolism	45293	116/8841	0.026071	0.035203	NA	PSAT1	1
hsa01240	KEGG pathway	Biosynthesis of cofactors	45293	153/8841	0.034314	0.035203	NA	PSAT1	1
hsa04145	KEGG pathway	Phagosome	45293	157/8841	0.035203	0.035203	NA	COLEC12	1

## Sheet: Table 8
Table S8: Survival data of SCLC
patients	survival state	years(OS)	HP	PSAT1	PSRC1	PLLP	COLEC12	Age	Gender	T	N
S00022	1	3.16667	1.67782	3.53359	2.21278	2.20798	1.13578	47	male	1	2
S00035	1	1	1.17652	3.99977	2.51182	3.63526	1.45783	65	female	3	1
S00050	1	3.5	0.051429	3.51956	2.34288	2.20052	1.73225	47	male	1	0
S00213	1	1.08333	0.767556	3.42017	1.88102	2.98616	1.53062	65	male	1	2
S00356	1	2.75	1.19623	4.47403	2.24441	2.66887	2.21723	54	female	2	2
S00472	1	1	2.44183	3.55286	2.29702	1.56101	1.5037	56	male	2	2
S00501	1	6	0.87416	3.86809	1.44026	1.99869	2.28935	55	female	2	2
S00825	1	2.08333	2.38301	3.36424	1.47923	2.91979	3.35024	59	male	2	2
S00827	0	3.16667	0.010553	4.46919	2.4273	1.68876	1.13247	73	male	2	1
S00829	0	7	0.280606	3.61746	2.10778	2.42354	1.70792	63	male	2	0
S00830	0	4.83333	0.130427	2.47369	1.39572	2.13269	2.97895	51	female	2	1
S00832	1	6.41667	2.30792	4.33505	2.66596	2.46306	1.14247	70	male	2	1
S00836	0	7.5	0.85092	2.81574	2.74864	2.20595	1.55828	66	female	1	0
S00837	1	7.91667	2.54381	3.6522	1.62406	4.41923	2.90236	70	female	1	0
S00838	1	1.66667	3.30045	1.53179	2.13813	1.15264	3.78878	73	male	4	2
S01242	1	1	0.182077	3.50767	2.46115	1.00925	2.48454	76	female	1	0
S01248	1	2.33333	0.95973	3.0018	1.52428	2.8256	1.69247	70	male	2	0
S01366	1	1.83333	0.147183	3.88365	3.18272	1.75596	0.385993	68	male	4	2
S01494	0	6.33333	0.062024	5.11977	2.73251	0.81963	3.10056	58	female	2a	1
S01512	0	0.333333	1.48909	3.83657	2.84602	1.744	0.655262	64	male	1	0
S01524	1	0.916667	1.61349	3.67824	2.90677	3.52027	1.02053	77	male	1	0
S01542	0	3.58333	0.71236	4.61365	2.76828	1.79872	0.847186	74	female	2	0
S01578	1	2.83333	0.107941	3.79075	1.80832	3.4095	1.40196	76	male	1	0
S01698	0	0.416667	2.0254	2.85341	1.41065	3.58631	1.7916	78	male	1	0
S01728	1	1.91667	4.43313	3.49799	1.9413	4.63556	1.55443	65	male	2	1
S01792	1	0.833333	0.264447	4.60114	2.05885	3.20405	1.98236	74	female	2	3
S01861	1	0.25	0.533536	3.31011	2.02944	4.28515	3.16229	68	male	2a	2
S01864	1	2.41667	0.659767	3.13569	1.9413	2.08459	1.942	52	male	1b	2
S01873	1	3.83333	0.030293	3.68208	2.6382	0.868408	3.25164	67	male	2a	0
S02065	1	0.666667	1.04983	4.44996	2.70311	3.65483	0.493885	81	male	2	0
S02093	1	1.66667	2.01768	3.53602	1.60957	4.54096	3.03567	63	female	3	1
S02120	0	2.66667	0.109072	2.9744	2.25329	3.30945	0.827443	63	male	2	2
S02163	1	1.75	0.458379	3.97411	4.07057	0.588879	1.3914	63	male	3	1
S02209	1	1.25	1.75881	4.72428	2.29671	2.13049	2.56718	83	male	2a	0
S02234	0	1.83333	3.91653	4.4896	2.47216	1.55238	2.64643	76	male	1a	2
S02241	1	0.166667	0.599253	3.76493	2.84874	4.19523	0.828294	61	male	3	1
S02242	1	0.25	1.90735	4.01695	2.65274	3.75259	2.21782	82	male	2a	0
S02243	1	0.166667	0.37268	3.24572	2.19479	2.20866	1.35584	64	male	1a	0
S02244	0	6.33333	1.37495	4.04951	2.15834	2.10501	1.84284	53	male	2	0
S02246	1	0.833333	3.25164	1.38807	0.367882	4.61054	5.14121	68	male	1	1
S02248	0	2.58333	0.192613	3.57917	2.10813	1.79197	0.93507	67	male	1b	1
S02249	1	1.91667	3.75259	3.07026	2.73082	2.68215	2.39263	74	male	2b	2
S02255	0	3.58333	0.222717	3.60718	1.94734	1.78648	2.50302	64	female	1b	0
S02256	1	0.833333	0.092099	4.40624	2.69801	1.54737	1.65742	61	male	2a	2
S02284	1	1.58333	0.60823	4.39177	1.85959	2.42142	1.42378	66	male	1	0
S02285	1	2.66667	0.118854	2.94376	1.99016	2.52746	1.95633	83	male	2	2
S02286	1	2.5	1.03834	4.16648	2.04628	1.46281	1.37076	68	male	3	2
S02287	1	1.91667	0.255605	2.08391	2.38363	2.93238	1.92556	62	male	1	0
S02288	1	1.41667	0.05604	4.06963	2.56563	0.981424	1.29557	71	male	1	0
S02289	0	6.58333	1.53062	2.71454	1.78287	2.07916	0.89907	58	female	1	2
S02290	1	3.25	0.115633	2.12697	0.987007	1.39943	3.51636	61	male	1	0
S02291	0	3.5	0.155532	3.01438	1.79296	2.0479	3.05746	65	female	2	0
S02293	1	1.25	0.098321	2.72958	2.14673	0.707568	2.35826	61	male	2	2
S02294	1	0.416667	0.151554	2.70784	2.48358	0.690405	2.28634	61	female	2	0
S02295	1	0.583333	0.36019	3.09481	2.51915	4.75027	1.04444	53	male	4	2
S02296	1	4.83333	0.270863	4.02281	1.52945	2.53508	2.00812	70	male	1	0
S02297	0	13.6667	3.04749	2.34015	1.04797	3.34484	0.973685	68	male	1	0
S02298	1	0.25	1.01069	2.49923	2.71394	1.78175	2.36314	58	male	2	0
S02299	0	5.41667	1.14673	3.13217	0.886585	2.85035	2.54791	51	male	2	0
S02322	0	2.66667	3.2641	4.23231	2.15966	2.05812	1.08807	70	female	3	0
S02328	0	2.83333	3.68208	3.16957	0.926051	2.70544	3.81099	63	male	4	2
S02360	0	1.58333	0.365931	3.13509	1.80103	1.50416	0.836278	57	male	1a	0
S02376	0	1.08333	1.6759	3.75305	2.37922	2.53774	1.27513	57	female	1a	0
S02378	0	2.83333	2.18247	3.17752	1.52945	2.51947	3.12968	70	female	1b	0
S02382	1	1.33333	0.220578	2.6175	3.08883	4.00147	1.10476	59	male	4	3
S02397	0	0.333333	1.12687	3.7109	2.22699	3.10056	1.41993	48	female	1b	0
